# Supplementary material for: PXO_RS20535, Encoding a Novel Response Regulator, Is Required for Chemotactic Motility, Biofilm Formation, and Tolerance to Oxidative Stress in Xanthomonas oryzae pv. oryzae
Source: Pathogens. 2020 Nov 17;9(11):956. doi: 10.3390/pathogens9110956 (PMC7698356; doi:10.3390/pathogens9110956)
Supplement: Supplementary file 1 [file pathogens-09-00956-s001.zip]

Archive with 2 entries (2 files):
- Supplementary materials for Antar_et al_RR35_table S2.xlsx
- Supplementary materials for Antar_et al_RR35.docx
