# Supplementary material for: PXO_RS20535, Encoding a Novel Response Regulator, Is Required for Chemotactic Motility, Biofilm Formation, and Tolerance to Oxidative Stress in Xanthomonas oryzae pv. oryzae
Source: Pathogens. 2020 Nov 17;9(11):956. doi: 10.3390/pathogens9110956 (PMC7698356; doi:10.3390/pathogens9110956)
Supplement: Supplementary file 1 [file pathogens-09-00956-s001.zip › Supplementary materials for Antar_et al_RR35_table S2.xlsx]

## Sheet: Sheet1
PXO_02637	PXO_RS20535	response regulator	-25.8558
PXO_02434	PXO_RS19530	arsenate reductase (glutaredoxin)	-3.85805
PXO_04590	PXO_RS05470	alkyl hydroperoxide reductase subunit F	-3.48284
PXO_03878	PXO_RS01535	acyl-CoA desaturase	-3.47505
PXO_01814	PXO_RS14005	hypothetical protein	-3.0589
PXO_03879	PXO_RS01530	ferredoxin reductase	-2.98566
PXO_04454	PXO_RS06115	Arc family DNA-binding protein	-2.98405
PXO_01236	PXO_RS13385	acyl-CoA dehydrogenase	-2.6822
PXO_03644	PXO_RS00965	type VI secretion system tip protein VgrG	-2.66634
PXO_02250	PXO_RS18385	DNA transport competence protein	-2.65368
PXO_03758	PXO_RS02070	FMN reductase	-2.57416
PXO_03757	PXO_RS02075	DUF1852 domain-containing protein	-2.52616
PXO_02001	PXO_RS17835	Holliday junction resolvase RuvX	-2.45616
PXO_01485	PXO_RS15525	FAD-dependent monooxygenase	-2.42795
PXO_02999	PXO_RS21890	hypothetical protein	-2.32755
PXO_01184	PXO_RS13625	nucleotide exchange factor GrpE	-2.29142
PXO_01997	PXO_RS17855	DNA-3-methyladenine glycosylase I	-2.27446
PXO_02744	PXO_RS23120	3-dehydroquinate dehydratase	-2.26165
PXO_00404	PXO_RS09085	protease HtpX	-2.24558
PXO_01233	PXO_RS13400	5-methyltetrahydrofolate--homocysteine methyltransferase	-2.23791
PXO_00685	PXO_RS10260	hypothetical protein	-2.22466
PXO_03528	PXO_RS23860	IS630 family transposase	-2.18458
PXO_01976	PXO_RS17955	cysteine desulfurase	-2.13608
PXO_04280	PXO_RS04055	HslU--HslV peptidase proteolytic subunit	-2.10859
PXO_00486	PXO_RS08660	LacI family DNA-binding transcriptional regulator	-2.0975
PXO_04001	PXO_RS02845	hypothetical protein	-2.09679
PXO_03703	PXO_RS02305	molecular chaperone GroEL	-2.08873
PXO_01979	PXO_RS17940	Fe-S cluster assembly protein SufB	-2.08357
PXO_00487	PXO_RS08655	phosphoenolpyruvate--protein phosphotransferase	-2.0503
PXO_01974	PXO_RS17965	non-heme iron oxygenase ferredoxin subunit	-2.04692
PXO_00797	PXO_RS11120	DNA-binding response regulator	-2.01056
PXO_03983	PXO_RS02770	IS630 family transposase	-2.00972
PXO_02745	PXO_RS23115	hypothetical protein	-1.98495
PXO_01987	PXO_RS17900	M23 family peptidase	-1.96464
PXO_03704	PXO_RS02300	molecular chaperone GroES	-1.95818
PXO_03880	PXO_RS01525	HTH-type transcriptional repressor FabR	-1.90519
PXO_01932	PXO_RS18140	TonB-dependent siderophore receptor	-1.90262
PXO_04589	PXO_RS05475	peroxiredoxin	-1.9002
PXO_02640	PXO_RS20545	Hsp20/alpha crystallin family protein	-1.85154
PXO_03259	PXO_RS23550	hypothetical protein	-1.83537
PXO_02464	PXO_RS19680	type VI secretion system tip protein VgrG	-1.81324
PXO_00353	PXO_RS09335	acetylornithine carbamoyltransferase	-1.79398
PXO_02814	PXO_RS22790	porphobilinogen synthase	-1.79116
PXO_02597	PXO_RS20345	hypothetical protein	-1.77859
PXO_02790	PXO_RS22890	ABC transporter permease	-1.77585
PXO_04586	PXO_RS05485	hypothetical protein	-1.77567
PXO_03012	PXO_RS21835	IS1595 family transposase	-1.76132
PXO_03483	PXO_RS00005	chromosomal replication initiator protein DnaA	-1.72033
PXO_01708	PXO_RS14515	cation transporter	-1.71673
PXO_03296	PXO_RS23360	NAD(P)-dependent alcohol dehydrogenase	-1.71171
PXO_01191	PXO_RS13590	LysR family transcriptional regulator	-1.69812
PXO_01763	PXO_RS14240	alkene reductase	-1.68984
PXO_03783	PXO_RS01950	IS630 family transposase	-1.68486
PXO_02813	PXO_RS22795	hypothetical protein	-1.67777
PXO_04440	PXO_RS04500	DDE transposase	-1.67665
PXO_00053	PXO_RS08350	hypothetical protein	-1.67257
PXO_02996	PXO_RS21905	Fis family transcriptional regulator	-1.66908
PXO_02158	PXO_RS18245	ATP-dependent chaperone ClpB	-1.6655
PXO_02835	PXO_RS22700	hypothetical protein	-1.66211
PXO_03069	PXO_RS21580	hypothetical protein	-1.65567
PXO_01270	PXO_RS16555	tryptophan synthase subunit beta	-1.65512
PXO_02691	PXO_RS20775	aminoglycoside phosphotransferase	-1.64876
PXO_03041	PXO_RS21700	hypothetical protein	-1.6467
PXO_04671	PXO_RS05080	hypothetical protein	-1.64603
PXO_02261	PXO_RS18335	galactose mutarotase	-1.64382
PXO_01984	PXO_RS17915	DUF1439 domain-containing protein	-1.64265
PXO_03210	PXO_RS23195	ABC transporter permease	-1.63005
PXO_00798	PXO_RS11115	sensor histidine kinase	-1.62965
PXO_00701	PXO_RS10190	IS5/IS1182 family transposase	-1.6231
PXO_04279	PXO_RS04060	HslU--HslV peptidase ATPase subunit	-1.61864
PXO_00220	PXO_RS07560	cytochrome c-type biogenesis protein CcmH	-1.61809
PXO_04537	PXO_RS05740	preprotein translocase subunit SecE	-1.61114
PXO_05583	PXO_RS09785	phosphate ABC transporter substrate-binding protein PstS	-1.61087
PXO_01406	PXO_RS15845	transposase	-1.61061
PXO_04598	PXO_RS05435	peptide-methionine (S)-S-oxide reductase	-1.60397
PXO_01788	PXO_RS14130	ferredoxin	-1.60161
PXO_00555	PXO_RS10885	hypothetical protein	-1.59471
PXO_00195	PXO_RS07685	glycosyl transferase	-1.58949
PXO_03647	PXO_RS00950	IS630 family transposase	-1.58234
PXO_04213	PXO_RS03635	K+/H+ antiporter subunit F	-1.5775
PXO_01574	PXO_RS15095	hypothetical protein	-1.57694
PXO_00254	PXO_RS07385	hypothetical protein	-1.57617
PXO_04008	PXO_RS02880	QacE family quaternary ammonium compound efflux SMR transporter	-1.57617
PXO_03999	PXO_RS02835	hypothetical protein	-1.57461
PXO_01160	PXO_RS13725	hypothetical protein	-1.57173
PXO_02523	PXO_RS20005	membrane protein	-1.56674
PXO_03038	PXO_RS21715	DUF2236 domain-containing protein	-1.56467
PXO_00452	PXO_RS08850	DUF4105 domain-containing protein	-1.56234
PXO_02919	PXO_RS22295	JAB domain-containing protein	-1.56172
PXO_04691	PXO_RS04990	IS30 family transposase IS1112a	-1.55611
PXO_03548	PXO_RS23760	3-phosphoglycerate dehydrogenase	-1.55018
PXO_05516	PXO_RS06490	IS5 family transposase ISXo1	-1.54983
PXO_02830	PXO_RS22725	catalase	-1.54637
PXO_00488	PXO_RS08650	1-phosphofructokinase	-1.53941
PXO_02005	PXO_RS17820	glycine zipper 2TM domain-containing protein	-1.53426
PXO_04494	PXO_RS05940	IS630 family transposase	-1.52871
PXO_01836	PXO_RS17105	IS5/IS1182 family transposase	-1.51827
PXO_03699	PXO_RS02325	3-deoxy-7-phosphoheptulonate synthase	-1.51499
PXO_01982	PXO_RS17925	peptidase	-1.51333
PXO_01385	PXO_RS15950	50S ribosomal protein L35	-1.51032
PXO_00705	PXO_RS10175	efflux RND transporter periplasmic adaptor subunit	-1.50893
PXO_04539	PXO_RS05710	redox-regulated ATPase YchF	-1.50329
PXO_02591	PXO_RS20325	IS1595 family transposase	-1.50117
PXO_00765	PXO_RS09910	DUF2939 domain-containing protein	-1.50068
PXO_05764	PXO_RS27110	hypothetical protein	-1.49638
PXO_04792	PXO_RS06635	short-chain dehydrogenase	-1.49572
PXO_03629	PXO_RS01035	3-oxoacyl-ACP reductase	-1.4934
PXO_02638	PXO_RS20540	cytochrome c biogenesis protein	-1.49174
PXO_00399	PXO_RS09110	cold-shock protein	-1.48729
PXO_03229	PXO_RS23690	hypothetical protein	-1.48691
PXO_01351	PXO_RS16120	hypothetical protein	-1.4857
PXO_02986	PXO_RS21965	ABC transporter ATP-binding protein	-1.48494
PXO_02803	PXO_RS22830	cupin-like domain-containing protein	-1.48405
PXO_00477	PXO_RS08710	IS5/IS1182 family transposase	-1.48403
PXO_06279	PXO_RS02380	hypothetical protein	-1.48123
PXO_00064	PXO_RS08300	aconitate hydratase AcnA	-1.47928
PXO_02831	PXO_RS22720	ankyrin repeat domain-containing protein	-1.47407
PXO_03213	PXO_RS23180	N-acetyltransferase	-1.47139
PXO_00313	PXO_RS09555	molecular chaperone HtpG	-1.46872
PXO_00658	PXO_RS10365	glutathione peroxidase	-1.46749
PXO_03022	PXO_RS21795	hypothetical protein	-1.46486
PXO_00709	PXO_RS10155	DNA-binding response regulator	-1.46454
PXO_03739	PXO_RS02150	hypothetical protein	-1.46034
PXO_03643	PXO_RS00970	DUF3274 domain-containing protein	-1.46023
PXO_02662	PXO_RS20895	LPS export ABC transporter permease LptG	-1.46015
PXO_00391	PXO_RS09150	hypothetical protein	-1.45998
PXO_04865	PXO_RS07010	TonB-dependent receptor	-1.45622
PXO_04396	PXO_RS04710	N utilization substance protein B	-1.45558
PXO_03896	PXO_RS01445	hypothetical protein	-1.45381
PXO_00796	PXO_RS11125	IS630 family transposase	-1.4532
PXO_00689	PXO_RS10240	pantoate--beta-alanine ligase	-1.45308
PXO_00656	PXO_RS10375	ABC transporter ATP-binding protein	-1.44898
PXO_01386	PXO_RS15945	50S ribosomal protein L20	-1.44816
PXO_04592	PXO_RS05460	nucleoside diphosphate kinase regulator	-1.44799
PXO_02746	PXO_RS23110	polyvinylalcohol dehydrogenase	-1.44703
PXO_04439	PXO_RS04505	IS5/IS1182 family transposase	-1.44676
PXO_02206	PXO_RS18585	serine protease	-1.44329
PXO_01185	PXO_RS13620	molecular chaperone DnaK	-1.44151
PXO_03557	PXO_RS01375	microcystin dependent protein	-1.44089
PXO_01148	PXO_RS13795	TonB-dependent siderophore receptor	-1.44012
PXO_04858	PXO_RS07045	hypothetical protein	-1.43806
PXO_01551	PXO_RS15215	DUF3011 domain-containing protein	-1.43565
PXO_01409	PXO_RS15820	IS630 family transposase	-1.42786
PXO_03189	PXO_RS20985	alanine acetyltransferase	-1.42722
PXO_02237	PXO_RS18450	DUF3108 domain-containing protein	-1.42613
PXO_04453	PXO_RS06120	hypothetical protein	-1.42429
PXO_00124	PXO_RS08045	ferredoxin family protein	-1.41848
PXO_02446	PXO_RS19595	MoaD/ThiS family protein	-1.41817
PXO_02247	PXO_RS18400	GlsB/YeaQ/YmgE family stress response membrane protein	-1.41694
PXO_03897	PXO_RS01440	DUF4123 domain-containing protein	-1.41617
PXO_02230	PXO_RS18485	LPS export ABC transporter periplasmic protein LptC	-1.4158
PXO_01761	PXO_RS14255	phosphonoacetate hydrolase	-1.41548
PXO_04817	PXO_RS06530	hypothetical protein	-1.41452
PXO_00788	PXO_RS09795	porin	-1.41131
PXO_01260	PXO_RS16595	chorismate synthase	-1.4111
PXO_01258	PXO_RS16605	SCO family protein	-1.41075
PXO_01684	PXO_RS14630	L-serine ammonia-lyase	-1.41073
PXO_02913	PXO_RS22325	serine protein kinase RIO	-1.41018
PXO_00420	PXO_RS09010	ribonuclease D	-1.40771
PXO_04201	PXO_RS03695	IS630 family transposase	-1.40521
PXO_00631	PXO_RS10495	transposase	-1.4049
PXO_00405	PXO_RS09080	tRNA glutamyl-Q(34) synthetase GluQRS	-1.40227
PXO_00674	PXO_RS10300	zinc carboxypeptidase	-1.39733
PXO_00702	PXO_RS10185	IS30-like element IS1112b family transposase	-1.39671
PXO_02985	PXO_RS21970	sulfotransferase	-1.39634
PXO_00186	PXO_RS07720	LLM class flavin-dependent oxidoreductase	-1.39455
PXO_00781	PXO_RS09830	hypothetical protein	-1.39313
PXO_01246	PXO_RS16660	dienelactone hydrolase family protein	-1.39234
PXO_00905	PXO_RS11275	IMP dehydrogenase	-1.39181
PXO_03587	PXO_RS01225	L-histidine N(alpha)-methyltransferase	-1.38956
PXO_01786	PXO_RS26370	hypothetical protein	-1.38907
PXO_01906	PXO_RS16740	NlpC/P60 family protein	-1.38797
PXO_01793	PXO_RS14105	IS630 family transposase	-1.38752
PXO_03421	PXO_RS00285	hypothetical protein	-1.38311
PXO_00896	PXO_RS11325	polysaccharide biosynthesis protein	-1.38284
PXO_00892	PXO_RS11345	integration host factor subunit beta	-1.37958
PXO_00036	PXO_RS25820	chemotaxis protein	-1.37926
PXO_02987	PXO_RS21960	HlyD family secretion protein	-1.37913
PXO_01676	PXO_RS26410	hypothetical protein	-1.37881
PXO_03070	PXO_RS21575	peptide-methionine (R)-S-oxide reductase	-1.37873
PXO_01837	PXO_RS17100	hypothetical protein	-1.37838
PXO_03077	PXO_RS21540	hypothetical protein	-1.37739
PXO_04278	PXO_RS04065	HAD family hydrolase	-1.377
PXO_04081	PXO_RS03255	IS1595 family transposase	-1.37635
PXO_04553	PXO_RS05640	acylphosphatase	-1.37466
PXO_04790	PXO_RS06645	TonB-dependent receptor	-1.37369
PXO_04271	PXO_RS04095	HlyD family secretion protein	-1.3735
PXO_00383	PXO_RS09185	EF-P beta-lysylation protein EpmB	-1.37189
PXO_04168	PXO_RS03850	autotransporter	-1.37177
PXO_04463	PXO_RS06075	septum site-determining protein MinC	-1.36641
PXO_02345	PXO_RS19120	VWA domain-containing protein	-1.36518
PXO_01205	PXO_RS13535	adenylosuccinate lyase	-1.36506
PXO_03651	PXO_RS00935	hypothetical protein	-1.36391
PXO_05561	PXO_RS08930	hypothetical protein	-1.36065
PXO_02201	PXO_RS18610	cupin-like domain-containing protein	-1.35792
PXO_04680	PXO_RS05045	ribokinase	-1.35702
PXO_00390	PXO_RS09155	ribonuclease	-1.35469
PXO_03708	PXO_RS02280	hypothetical protein	-1.35467
PXO_04676	PXO_RS05060	IS5-like element ISXo1 family transposase	-1.35273
PXO_03097	PXO_RS21445	membrane protein	-1.35071
PXO_02133	PXO_RS17215	assimilatory sulfite reductase (NADPH) flavoprotein subunit	-1.3504
PXO_04079	PXO_RS03240	ISL3 family transposase	-1.35034
PXO_02463	PXO_RS19675	DUF3274 domain-containing protein	-1.34645
PXO_00917	PXO_RS11215	divalent metal cation transporter	-1.34555
PXO_02232	PXO_RS18475	KpsF/GutQ family sugar-phosphate isomerase	-1.34498
PXO_03149	PXO_RS21185	maleylacetoacetate isomerase	-1.34481
PXO_04595	PXO_RS05450	IS1595 family transposase	-1.34427
PXO_04260	PXO_RS04145	rod shape-determining protein MreD	-1.3434
PXO_01245	PXO_RS16665	HIT family protein	-1.34206
PXO_01712	PXO_RS14500	hypothetical protein	-1.34144
PXO_02522	PXO_RS20000	hypothetical protein	-1.34085
PXO_01519	PXO_RS15370	DUF3300 domain-containing protein	-1.33856
PXO_03964	PXO_RS02685	hypothetical protein	-1.33609
PXO_04101	PXO_RS03355	30S ribosomal protein S21	-1.33538
PXO_03304	PXO_RS23330	hypothetical protein	-1.33366
PXO_02375	PXO_RS19260	Xaa-Pro dipeptidase	-1.33273
PXO_01549	PXO_RS15220	zinc ribbon domain-containing protein	-1.33221
PXO_04806	PXO_RS06575	glycine zipper 2TM domain-containing protein	-1.33157
PXO_00691	PXO_RS10230	2-amino-4-hydroxy-6-hydroxymethyldihydropteridine diphosphokinase	-1.33128
PXO_03364	PXO_RS00565	hypothetical protein	-1.33073
PXO_04423	PXO_RS04585	hypothetical protein	-1.33049
PXO_02805	PXO_RS22820	TonB-dependent receptor	-1.32739
PXO_00326	PXO_RS09490	cytochrome c	-1.32349
PXO_03867	PXO_RS01585	TonB-dependent receptor	-1.32229
PXO_05690	PXO_RS17200	endonuclease	-1.32199
PXO_01678	PXO_RS14655	peptide chain release factor 3	-1.32058
PXO_05410	PXO_RS21100	ABC transporter permease	-1.31832
PXO_01870	PXO_RS16915	IS1595 family transposase	-1.31817
PXO_03047	PXO_RS21675	putative DNA modification/repair radical SAM protein	-1.31501
PXO_03764	PXO_RS02040	DNA-binding response regulator	-1.31465
PXO_04151	PXO_RS03925	endoglucanase	-1.31286
PXO_01758	PXO_RS14265	ISL3 family transposase	-1.31242
PXO_00396	PXO_RS09125	YdiU family protein	-1.31173
PXO_00098	PXO_RS08155	ferrous iron transporter B	-1.30597
PXO_04014	PXO_RS02925	IS1595 family transposase	-1.30524
PXO_03169	PXO_RS21085	dTDP-glucose 4,6-dehydratase	-1.30414
PXO_03963	PXO_RS02680	hypothetical protein	-1.30268
PXO_00175	PXO_RS07775	hypothetical protein	-1.30182
PXO_03653	PXO_RS00925	DDE transposase	-1.30111
PXO_02759	PXO_RS23040	IS1595 family transposase	-1.30111
PXO_01562	PXO_RS15160	protein TolR	-1.30066
PXO_03135	PXO_RS21255	oligopeptidase A	-1.30055
PXO_00211	PXO_RS07605	hypothetical protein	-1.29925
PXO_04301	PXO_RS04280	6-phosphogluconate dehydrogenase (decarboxylating)	-1.29905
PXO_04608	PXO_RS05385	glutathione S-transferase	-1.29752
PXO_03968	PXO_RS02705	Ax21 family protein	-1.29665
PXO_01677	PXO_RS14660	hemolysin D	-1.29555
PXO_03965	PXO_RS02690	sigma-54-dependent Fis family transcriptional regulator	-1.29471
PXO_03376	PXO_RS00490	glycogen synthase GlgA	-1.2942
PXO_04220	PXO_RS03600	tryptophan 2,3-dioxygenase	-1.29364
PXO_04839	PXO_RS06800	efflux RND transporter periplasmic adaptor subunit	-1.29353
PXO_01235	PXO_RS13390	acyl-CoA dehydrogenase	-1.2921
PXO_02602	PXO_RS20370	biopolymer transporter Tol	-1.29148
PXO_02652	PXO_RS20935	IS3 family transposase	-1.29062
PXO_01255	PXO_RS26600	hypothetical protein	-1.28889
PXO_02231	PXO_RS18480	haloacid dehalogenase	-1.28587
PXO_01967	PXO_RS27975	hypothetical protein	-1.2848
PXO_04591	PXO_RS05465	LysR family transcriptional regulator	-1.28459
PXO_03894	PXO_RS01460	DDE transposase	-1.28189
PXO_02159	PXO_RS18240	hypothetical protein	-1.28166
PXO_00062	PXO_RS08310	PIN domain-containing protein	-1.2801
PXO_03200	PXO_RS23250	formamidopyrimidine-DNA glycosylase	-1.28004
PXO_01988	PXO_RS17895	DNA-binding protein	-1.27546
PXO_02325	PXO_RS19030	two-component sensor histidine kinase	-1.27487
PXO_02747	PXO_RS23105	gluconokinase	-1.27482
PXO_01838	PXO_RS17095	Rieske (2Fe-2S) protein	-1.27258
PXO_01741	PXO_RS14360	GGDEF domain-containing protein	-1.27085
PXO_01944	PXO_RS18085	hypothetical protein	-1.27083
PXO_02002	PXO_RS17830	aspartate carbamoyltransferase	-1.26794
PXO_03422	PXO_RS00280	hypothetical protein	-1.26728
PXO_00676	PXO_RS10295	glycosyl hydrolase	-1.26724
PXO_03042	PXO_RS21695	aldo/keto reductase	-1.26309
PXO_01885	PXO_RS16830	SIMPL domain-containing protein	-1.26248
PXO_03711	PXO_RS02265	RNA polymerase sigma factor RpoH	-1.25976
PXO_01257	PXO_RS16610	phosphatidylserine decarboxylase proenzyme	-1.25905
PXO_04842	PXO_RS06815	ABC transporter ATP-binding protein	-1.25897
PXO_04441	PXO_RS04495	cystathionine gamma-synthase	-1.25819
PXO_04234	PXO_RS03535	glycosyl transferase	-1.2571
PXO_01347	PXO_RS16140	hypothetical protein	-1.25683
PXO_03301	PXO_RS23345	cellulase	-1.25172
PXO_03361	PXO_RS00580	hypothetical protein	-1.2515
PXO_01891	PXO_RS16805	metalloprotease TldD	-1.24857
PXO_01308	PXO_RS16355	DUF2272 domain-containing protein	-1.24768
PXO_04538	PXO_RS05730	elongation factor Tu	-1.2475
PXO_03202	PXO_RS23240	DDE transposase	-1.24529
PXO_00231	PXO_RS07515	efflux RND transporter periplasmic adaptor subunit	-1.24513
PXO_04065	PXO_RS03170	GTP cyclohydrolase II RibA	-1.24496
PXO_03119	PXO_RS21335	IS1595 family transposase	-1.24462
PXO_04486	PXO_RS05980	DUF3396 domain-containing protein	-1.24371
PXO_00142	PXO_RS07940	isopentenyl transferase	-1.24178
PXO_03611	PXO_RS01110	membrane protein	-1.24115
PXO_03048	PXO_RS21670	DNA polymerase	-1.23772
PXO_04100	PXO_RS03350	GatB/YqeY domain-containing protein	-1.23752
PXO_02949	PXO_RS22135	iron-sulfur cluster insertion protein ErpA	-1.23614
PXO_01843	PXO_RS17070	autotransporter domain-containing esterase	-1.23529
PXO_01760	PXO_RS14260	cation transporter	-1.2344
PXO_03209	PXO_RS23200	outer membrane lipid asymmetry maintenance protein MlaD	-1.234
PXO_02836	PXO_RS22695	DNA-binding response regulator	-1.23303
PXO_02445	PXO_RS19590	molybdopterin-converting factor subunit 2	-1.23227
PXO_00470	PXO_RS08750	MFS transporter	-1.23119
PXO_00529	PXO_RS09670	hypothetical protein	-1.22932
PXO_02229	PXO_RS18490	lipopolysaccharide transport periplasmic protein LptA	-1.22909
PXO_04285	PXO_RS04205	D-alanyl-D-alanine carboxypeptidase	-1.2278
PXO_01735	PXO_RS14390	DNA ligase-associated DEXH box helicase	-1.22578
PXO_00557	PXO_RS10865	hypothetical protein	-1.22565
PXO_00706	PXO_RS10170	CusA/CzcA family heavy metal efflux RND transporter	-1.22397
PXO_00785	PXO_RS09815	carbonate dehydratase	-1.22277
PXO_05829	PXO_RS10225	polynucleotide adenylyltransferase PcnB	-1.22237
PXO_02198	PXO_RS18620	TonB-dependent receptor	-1.22231
PXO_04167	PXO_RS03855	IS5-like element ISXo1 family transposase	-1.22166
PXO_00082	PXO_RS08230	IS701 family transposase	-1.22116
PXO_03091	PXO_RS21475	YajQ family cyclic di-GMP-binding protein	-1.22074
PXO_03183	PXO_RS21015	ABC transporter permease	-1.22023
PXO_01713	PXO_RS14495	PDZ domain-containing protein	-1.21967
PXO_03696	PXO_RS02340	hypothetical protein	-1.21861
PXO_00727	PXO_RS10075	histidine ammonia-lyase	-1.21856
PXO_03133	PXO_RS21265	hypothetical protein	-1.21622
PXO_03714	PXO_RS02250	ABC transporter permease	-1.21565
PXO_04199	PXO_RS03710	J domain-containing protein	-1.21276
PXO_00182	PXO_RS07740	DUF47 domain-containing protein	-1.21274
PXO_03375	PXO_RS00495	1,4-alpha-glucan branching enzyme	-1.21259
PXO_04752	PXO_RS06370	chemotaxis protein CheW	-1.21168
PXO_04176	PXO_RS03820	1,4-beta-cellobiosidase	-1.20984
PXO_02223	PXO_RS18520	RNase adaptor protein RapZ	-1.20977
PXO_01151	PXO_RS13775	bacterioferritin	-1.2096
PXO_04258	PXO_RS04155	rod shape-determining protein RodA	-1.2091
PXO_01943	PXO_RS18090	ABC transporter ATP-binding protein	-1.20879
PXO_02513	PXO_RS19955	L-threonine 3-dehydrogenase	-1.20835
PXO_01807	PXO_RS14035	IS1595 family transposase	-1.2059
PXO_01736	PXO_RS14385	ATP-dependent DNA ligase	-1.20564
PXO_02339	PXO_RS19085	M23 family peptidase	-1.20503
PXO_03838	PXO_RS01715	twin-arginine translocase subunit TatC	-1.20497
PXO_02224	PXO_RS18515	HPr kinase/phosphorylase	-1.20435
PXO_02316	PXO_RS18990	endonuclease	-1.20273
PXO_01560	PXO_RS15170	tol-pal system-associated acyl-CoA thioesterase	-1.2022
PXO_01501	PXO_RS15470	IS5/IS1182 family transposase	-1.20174
PXO_00725	PXO_RS10085	formimidoylglutamate deiminase	-1.20121
PXO_04660	PXO_RS05120	arylesterase	-1.20119
PXO_01627	PXO_RS14865	hypothetical protein	-1.20094
PXO_03338	PXO_RS00690	IS1595 family transposase	-1.19982
PXO_01186	PXO_RS13615	molecular chaperone DnaJ	-1.19978
PXO_03912	PXO_RS02435	anti-sigma factor antagonist	-1.19942
PXO_02416	PXO_RS19450	amylosucrase	-1.19882
PXO_03068	PXO_RS21585	flagellar motor stator protein MotA	-1.19867
PXO_00373	PXO_RS09240	acyl-CoA thioesterase	-1.19733
PXO_02152	PXO_RS18270	RNA-binding S4 domain-containing protein	-1.19672
PXO_02852	PXO_RS22615	entericidin, EcnA/B family	-1.19635
PXO_03841	PXO_RS01700	hypothetical protein	-1.1963
PXO_02702	PXO_RS20720	IS1595 family transposase	-1.1958
PXO_02837	PXO_RS22690	two-component sensor histidine kinase	-1.19556
PXO_01572	PXO_RS15110	7-cyano-7-deazaguanine synthase	-1.19517
PXO_03151	PXO_RS21175	DUF4398 domain-containing protein	-1.19488
PXO_02748	PXO_RS23100	MFS transporter	-1.19476
PXO_04679	PXO_RS05050	nucleoside transporter NupC	-1.19456
PXO_02753	PXO_RS23075	membrane protein	-1.19305
PXO_00017	PXO_RS08515	TonB-dependent receptor	-1.19286
PXO_03044	PXO_RS21690	flavodoxin family protein	-1.19213
PXO_02245	PXO_RS18410	nucleotidyltransferase family protein	-1.19187
PXO_01852	PXO_RS17025	virulence regulator	-1.19124
PXO_00155	PXO_RS07875	RNA-binding protein Hfq	-1.19101
PXO_03868	PXO_RS01580	MFS transporter	-1.19081
PXO_00726	PXO_RS10080	imidazolonepropionase	-1.19076
PXO_03039	PXO_RS21710	M13 family peptidase	-1.19017
PXO_02346	PXO_RS19125	DUF4381 domain-containing protein	-1.18989
PXO_01536	PXO_RS15285	DNA mismatch repair protein MutS	-1.18976
PXO_04136	PXO_RS03990	DUF481 domain-containing protein	-1.18974
PXO_01561	PXO_RS15165	protein TolQ	-1.18953
PXO_00484	PXO_RS08680	IS1595 family transposase	-1.18934
PXO_03979	PXO_RS02750	DUF1338 domain-containing protein	-1.1885
PXO_03009	PXO_RS21850	hypothetical protein	-1.18704
PXO_02826	PXO_RS22745	hypothetical protein	-1.1862
PXO_03152	PXO_RS21170	membrane protein	-1.18601
PXO_03839	PXO_RS01710	twin-arginine translocase subunit TatB	-1.18597
PXO_02412	PXO_RS19435	LacI family transcriptional regulator	-1.18553
PXO_02347	PXO_RS19130	DUF58 domain-containing protein	-1.18533
PXO_01259	PXO_RS16600	50S ribosomal protein L3 N(5)-glutamine methyltransferase	-1.18448
PXO_00090	PXO_RS08195	4-hydroxy-tetrahydrodipicolinate reductase	-1.184
PXO_00058	PXO_RS08325	bifunctional diguanylate cyclase/phosphodiesterase	-1.18391
PXO_00057	PXO_RS08330	chemotaxis response regulator protein-glutamate methylesterase	-1.1825
PXO_02131	PXO_RS17225	phosphoadenosine phosphosulfate reductase	-1.18218
PXO_02834	PXO_RS22705	tRNA dihydrouridine(20/20a) synthase DusA	-1.18174
PXO_02828	PXO_RS22730	hemolysin D	-1.18152
PXO_00425	PXO_RS08975	hypothetical protein	-1.18078
PXO_03485	PXO_RS24035	50S ribosomal protein L34	-1.18068
PXO_00619	PXO_RS10570	response regulator	-1.18029
PXO_02843	PXO_RS22660	type III pantothenate kinase	-1.17855
PXO_02180	PXO_RS18705	hypothetical protein	-1.17723
PXO_01734	PXO_RS14395	phosphoesterase	-1.17652
PXO_00040	PXO_RS08410	IS1595 family transposase	-1.17624
PXO_00708	PXO_RS10160	sensor histidine kinase	-1.17577
PXO_03373	PXO_RS00505	4-alpha-glucanotransferase	-1.17467
PXO_00703	PXO_RS10180	autotransporter domain-containing protein	-1.17419
PXO_01172	PXO_RS13685	HNH endonuclease	-1.17378
PXO_02819	PXO_RS22770	iron-uptake factor	-1.17364
PXO_02860	PXO_RS22575	EamA family transporter RarD	-1.17257
PXO_01374	PXO_RS15995	excinuclease ABC subunit B	-1.172
PXO_04209	PXO_RS03655	monovalent cation/H+ antiporter subunit A	-1.17185
PXO_04559	PXO_RS05610	asparaginase	-1.17078
PXO_03071	PXO_RS21570	hypothetical protein	-1.17029
PXO_01711	PXO_RS14505	RNA polymerase sigma factor RpoE	-1.17007
PXO_03732	PXO_RS02185	hypothetical protein	-1.1691
PXO_01945	PXO_RS18080	LysR family transcriptional regulator	-1.16865
PXO_03104	PXO_RS21415	hypothetical protein	-1.16815
PXO_04482	PXO_RS05995	glycine dehydrogenase (aminomethyl-transferring)	-1.16797
PXO_04741	PXO_RS06420	IS630 family transposase	-1.16742
PXO_02887	PXO_RS22450	glycoside hydrolase family 15 protein	-1.16709
PXO_00027	PXO_RS08465	flagellar motor protein MotD	-1.16579
PXO_03148	PXO_RS21190	fumarylacetoacetate hydrolase	-1.16552
PXO_02642	PXO_RS20555	bacterioferritin	-1.16483
PXO_02132	PXO_RS17220	assimilatory sulfite reductase (NADPH) hemoprotein subunit	-1.16362
PXO_02547	PXO_RS20115	translational GTPase TypA	-1.1634
PXO_00041	PXO_RS08405	methyl-accepting chemotaxis protein	-1.16327
PXO_00684	PXO_RS10265	DUF839 domain-containing protein	-1.16312
PXO_00649	PXO_RS10415	GGDEF domain-containing protein	-1.16211
PXO_01674	PXO_RS14670	IS630 family transposase	-1.16078
PXO_02649	PXO_RS20955	lytic murein transglycosylase	-1.16076
PXO_03168	PXO_RS21090	electron transfer flavoprotein subunit beta/FixA family protein	-1.16068
PXO_03786	PXO_RS01940	alanine--glyoxylate aminotransferase family protein	-1.16038
PXO_04408	PXO_RS04650	hypothetical protein	-1.15975
PXO_04642	PXO_RS05210	LPS-assembly protein LptD	-1.15933
PXO_03258	PXO_RS23555	DNA-binding response regulator	-1.15903
PXO_01665	PXO_RS14705	TetR/AcrR family transcriptional regulator	-1.15902
PXO_03986	PXO_RS02785	NADPH-dependent 7-cyano-7-deazaguanine reductase QueF	-1.15858
PXO_03612	PXO_RS01105	membrane protein	-1.15747
PXO_01948	PXO_RS18070	alpha/beta hydrolase	-1.15651
PXO_03277	PXO_RS23455	hypothetical protein	-1.15498
PXO_02365	PXO_RS19210	DNA-directed RNA polymerase subunit omega	-1.15438
PXO_02851	PXO_RS22620	entericidin, EcnA/B family	-1.15407
PXO_03525	PXO_RS23870	hypothetical protein	-1.15342
PXO_00731	PXO_RS10055	hypothetical protein	-1.15328
PXO_04109	PXO_RS03390	IS1595 family transposase	-1.15255
PXO_04693	PXO_RS04985	TetR/AcrR family transcriptional regulator	-1.15204
PXO_04442	PXO_RS04485	transposase	-1.15189
PXO_01563	PXO_RS15155	cell envelope integrity protein TolA	-1.15125
PXO_03787	PXO_RS01935	allantoinase PuuE	-1.15095
PXO_00246	PXO_RS07425	hypothetical protein	-1.15036
PXO_01824	PXO_RS17155	hypothetical protein	-1.15034
PXO_02857	PXO_RS22590	hypothetical protein	-1.14888
PXO_01739	PXO_RS14370	hypothetical protein	-1.14795
PXO_04374	PXO_RS04805	16S rRNA (cytosine(1402)-N(4))-methyltransferase RsmH	-1.14742
PXO_04340	PXO_RS04960	sulfotransferase	-1.14742
PXO_04086	PXO_RS03275	DUF3526 domain-containing protein	-1.14707
PXO_03073	PXO_RS21560	D-amino acid dehydrogenase small subunit	-1.14705
PXO_03374	PXO_RS00500	malto-oligosyltrehalose trehalohydrolase	-1.1469
PXO_03788	PXO_RS01930	DUF3225 domain-containing protein	-1.14651
PXO_00655	PXO_RS10380	fumarate hydratase	-1.14635
PXO_00837	PXO_RS10950	1-(5-phosphoribosyl)-5-((5-phosphoribosylamino)methylideneamino)imidazole-4-carboxamide isomerase	-1.14599
PXO_01470	PXO_RS15580	glycoside hydrolase family 127 protein	-1.14591
PXO_02439	PXO_RS19560	membrane protein	-1.14565
PXO_01936	PXO_RS18120	Kef family K(+) transporter	-1.14514
PXO_00748	PXO_RS09980	asparagine--tRNA ligase	-1.14399
PXO_03075	PXO_RS21550	DUF3016 domain-containing protein	-1.14349
PXO_03941	PXO_RS02580	dihydroxy-acid dehydratase	-1.14317
PXO_04451	PXO_RS06130	phosphoribosylglycinamide formyltransferase 2	-1.14272
PXO_00687	PXO_RS10250	glucose-6-phosphate isomerase	-1.14208
PXO_01593	PXO_RS15020	hypothetical protein	-1.14207
PXO_03299	PXO_RS23350	cellulase	-1.14203
PXO_04732	PXO_RS06465	IS630 family transposase	-1.14197
PXO_03970	PXO_RS02715	protein-export protein SecB	-1.14065
PXO_03177	PXO_RS21045	hypothetical protein	-1.14025
PXO_03432	PXO_RS00225	IS630 family transposase	-1.1391
PXO_00690	PXO_RS10235	3-methyl-2-oxobutanoate hydroxymethyltransferase	-1.13869
PXO_04593	PXO_RS05455	transaldolase	-1.13811
PXO_04599	PXO_RS05430	DUF4440 domain-containing protein	-1.1378
PXO_05680	PXO_RS16700	DUF1751 domain-containing protein	-1.13725
PXO_03170	PXO_RS21080	glucose-1-phosphate thymidylyltransferase	-1.13702
PXO_03982	PXO_RS02765	efflux RND transporter periplasmic adaptor subunit	-1.13649
PXO_03454	PXO_RS00135	TonB-dependent receptor	-1.13648
PXO_04522	PXO_RS05805	30S ribosomal protein S10	-1.13609
PXO_02200	PXO_RS18615	peptide ABC transporter permease	-1.1345
PXO_02391	PXO_RS19340	IS3 family transposase	-1.13445
PXO_03469	PXO_RS00080	fructose 1,6-bisphosphatase	-1.13329
PXO_03966	PXO_RS02695	sensor histidine kinase	-1.12925
PXO_04621	PXO_RS05315	gfo/Idh/MocA family oxidoreductase	-1.1283
PXO_01170	PXO_RS13695	glycosyl transferase	-1.12687
PXO_03244	PXO_RS23615	alkaline phosphatase	-1.12584
PXO_01598	PXO_RS14995	tRNA (adenosine(37)-N6)-threonylcarbamoyltransferase complex dimerization subunit type 1 TsaB	-1.12517
PXO_03078	PXO_RS21535	PAS domain-containing sensor histidine kinase	-1.12468
PXO_03094	PXO_RS21460	ABC transporter permease	-1.12457
PXO_01866	PXO_RS26635	hypothetical protein	-1.12423
PXO_04624	PXO_RS05300	hypothetical protein	-1.12398
PXO_04754	PXO_RS06360	protein-glutamate O-methyltransferase CheR	-1.12382
PXO_04730	PXO_RS06470	peptidase C1	-1.12382
PXO_01628	PXO_RS14860	metal-independent alpha-mannosidase	-1.12367
PXO_03167	PXO_RS21095	electron transfer flavoprotein subunit alpha/FixB family protein	-1.1231
PXO_02409	PXO_RS19420	porin	-1.12232
PXO_04397	PXO_RS04705	6,7-dimethyl-8-ribityllumazine synthase	-1.12144
PXO_01876	PXO_RS16885	DNA polymerase III subunit delta	-1.12105
PXO_03574	PXO_RS01285	alpha/beta hydrolase	-1.12098
PXO_01520	PXO_RS15365	zinc transporter ZupT	-1.12091
PXO_02552	PXO_RS20140	TonB-dependent outer membrane Receptor	-1.12074
PXO_02433	PXO_RS19525	peptide deformylase	-1.12057
PXO_00780	PXO_RS09835	enoyl-CoA hydratase	-1.12054
PXO_01635	PXO_RS14835	IS30 family transposase IS1112a	-1.12027
PXO_02921	PXO_RS22285	deoxyuridine 5'-triphosphate nucleotidohydrolase	-1.11979
PXO_02304	PXO_RS18930	IS5-like element ISXo1 family transposase	-1.11969
PXO_03869	PXO_RS01575	alpha-N-arabinofuranosidase	-1.11969
PXO_01907	PXO_RS16735	NlpC/P60 family protein	-1.11889
PXO_02294	PXO_RS18875	ion transporter	-1.11803
PXO_02244	PXO_RS18415	DnaA regulatory inactivator Hda	-1.11606
PXO_05611	PXO_RS10940	bifunctional phosphoribosyl-AMP cyclohydrolase/phosphoribosyl-ATP diphosphatase HisIE	-1.11489
PXO_00469	PXO_RS08755	sulfurtransferase FdhD	-1.11309
PXO_02024	PXO_RS17730	HAD family hydrolase	-1.112
PXO_01782	PXO_RS14150	RNA polymerase sigma factor	-1.11122
PXO_00836	PXO_RS10955	imidazole glycerol phosphate synthase subunit HisH	-1.11121
PXO_03057	PXO_RS21630	DUF3297 domain-containing protein	-1.11039
PXO_00489	PXO_RS08645	PTS fructose transporter subunit IIBC	-1.10963
PXO_02248	PXO_RS18395	IS630 family transposase	-1.10955
PXO_03588	PXO_RS01220	ergothioneine biosynthesis protein EgtB	-1.10795
PXO_01766	PXO_RS14230	DUF2383 domain-containing protein	-1.10744
PXO_02246	PXO_RS18405	aminoglycoside phosphotransferase	-1.10739
PXO_03511	PXO_RS23930	IS5 family transposase	-1.10658
PXO_03101	PXO_RS21430	dihydrolipoyllysine-residue acetyltransferase	-1.10566
PXO_01767	PXO_RS14225	RNA 2',3'-cyclic phosphodiesterase	-1.10554
PXO_02461	PXO_RS19670	DUF2875 domain-containing protein	-1.10371
PXO_02348	PXO_RS19135	MoxR family ATPase	-1.10363
PXO_01269	PXO_RS16560	LysR family transcriptional regulator	-1.10315
PXO_04793	PXO_RS06630	OmpA family lipoprotein	-1.10248
PXO_01591	PXO_RS15030	pyrroloquinoline quinone biosynthesis protein PqqB	-1.10104
PXO_00678	PXO_RS10280	sensor domain-containing phosphodiesterase	-1.10077
PXO_03166	PXO_RS21105	ABC transporter ATP-binding protein	-1.10033
PXO_03544	PXO_RS23780	peptidase	-1.10032
PXO_04581	PXO_RS05510	N-formylglutamate amidohydrolase	-1.09936
PXO_00903	PXO_RS11285	DUF1244 domain-containing protein	-1.09917
PXO_02321	PXO_RS19015	hypothetical protein	-1.09751
PXO_03092	PXO_RS21470	EamA/RhaT family transporter	-1.09716
PXO_04275	PXO_RS04080	sensor domain-containing diguanylate cyclase	-1.09691
PXO_02661	PXO_RS20900	LPS export ABC transporter permease LptF	-1.09645
PXO_02971	PXO_RS22035	IS1595 family transposase	-1.09629
PXO_02756	PXO_RS23055	L-fucose:H+ symporter permease	-1.09488
PXO_04158	PXO_RS03895	hypothetical protein	-1.09418
PXO_04290	PXO_RS04230	tail-specific protease	-1.09296
PXO_01791	PXO_RS14115	DUF2147 domain-containing protein	-1.09229
PXO_00125	PXO_RS08040	hypothetical protein	-1.09213
PXO_02875	PXO_RS22505	8-amino-7-oxononanoate synthase	-1.09167
PXO_00718	PXO_RS10120	protein-methionine-sulfoxide reductase catalytic subunit MsrP	-1.09148
PXO_03849	PXO_RS01660	LacI family DNA-binding transcriptional regulator	-1.09119
PXO_00352	PXO_RS09340	argininosuccinate synthase	-1.09086
PXO_04546	PXO_RS05675	tetratricopeptide repeat protein	-1.09058
PXO_02601	PXO_RS20365	AraC family transcriptional regulator	-1.09011
PXO_04044	PXO_RS03070	hypothetical protein	-1.08967
PXO_03037	PXO_RS21720	hypothetical protein	-1.08957
PXO_02344	PXO_RS19115	VWA domain-containing protein	-1.08957
PXO_05824	PXO_RS08765	hypothetical protein	-1.08915
PXO_04041	PXO_RS03050	hypothetical protein	-1.08855
PXO_02888	PXO_RS22445	glucose-6-phosphate dehydrogenase	-1.08813
PXO_01590	PXO_RS15035	pyrroloquinoline-quinone synthase	-1.08777
PXO_04300	PXO_RS04275	hypothetical protein	-1.08764
PXO_00870	PXO_RS11455	hypothetical protein	-1.08763
PXO_02760	PXO_RS23030	hypothetical protein	-1.08654
PXO_00721	PXO_RS10105	polyhydroxyalkanoic acid synthase	-1.08564
PXO_03827	PXO_RS01760	TonB-dependent receptor	-1.08523
PXO_04190	PXO_RS03755	oxidoreductase	-1.08498
PXO_02667	PXO_RS20875	hypothetical protein	-1.08494
PXO_04462	PXO_RS06080	GNAT family N-acetyltransferase	-1.08446
PXO_03083	PXO_RS21510	rRNA pseudouridine synthase	-1.0836
PXO_01268	PXO_RS16565	N-(5'-phosphoribosyl)anthranilate isomerase	-1.08321
PXO_01653	PXO_RS14750	NfeD family protein	-1.08307
PXO_01995	PXO_RS17865	YitT family protein	-1.08198
PXO_03211	PXO_RS23190	ABC transporter ATP-binding protein	-1.08122
PXO_00641	PXO_RS10445	N-acetyltransferase	-1.08111
PXO_03689	PXO_RS02365	SMP-30/gluconolactonase/LRE family protein	-1.08051
PXO_00275	PXO_RS07275	endonuclease	-1.07983
PXO_04022	PXO_RS02965	cytochrome c oxidase assembly protein	-1.07973
PXO_00185	PXO_RS07725	general stress protein	-1.07966
PXO_02083	PXO_RS17435	histidine phosphatase family protein	-1.07885
PXO_02911	PXO_RS22335	hydrolase	-1.07872
PXO_02998	PXO_RS21895	transcriptional regulator	-1.07822
PXO_01178	PXO_RS13655	ubiquinone-binding protein	-1.07745
PXO_02757	PXO_RS23050	L-rhamnose mutarotase	-1.07646
PXO_01193	PXO_RS13585	ABC transporter ATP-binding protein	-1.07618
PXO_02124	PXO_RS17260	uroporphyrinogen-III C-methyltransferase	-1.07585
PXO_03530	PXO_RS27380	hypothetical protein	-1.07549
PXO_03002	PXO_RS27130	hypothetical protein	-1.07536
PXO_03384	PXO_RS00450	DUF3772 domain-containing protein	-1.07407
PXO_04773	PXO_RS06725	RNA-binding S4 domain-containing protein	-1.07395
PXO_04811	PXO_RS06550	glycine zipper 2TM domain-containing protein	-1.07336
PXO_02787	PXO_RS22905	hypothetical protein	-1.07287
PXO_04651	PXO_RS05160	membrane protein	-1.07236
PXO_00719	PXO_RS25950	hypothetical protein	-1.07225
PXO_01278	PXO_RS16515	GGDEF domain-containing protein	-1.07148
PXO_01747	PXO_RS14330	M48 family peptidase	-1.0705
PXO_02343	PXO_RS19110	membrane protein	-1.06994
PXO_01215	PXO_RS13490	hypothetical protein	-1.06955
PXO_01187	PXO_RS13610	pyridoxal kinase	-1.06705
PXO_00416	PXO_RS09025	virulence factor	-1.06659
PXO_02538	PXO_RS20070	glycerophosphodiester phosphodiesterase	-1.06607
PXO_02811	PXO_RS22800	hypothetical protein	-1.06572
PXO_04385	PXO_RS04750	potassium-transporting ATPase subunit C	-1.06515
PXO_03782	PXO_RS01955	LysR family transcriptional regulator	-1.06491
PXO_04795	PXO_RS06620	deoxyribodipyrimidine photo-lyase	-1.0648
PXO_03186	PXO_RS21000	proline--tRNA ligase	-1.06455
PXO_00217	PXO_RS07575	cytochrome c-type biogenesis protein CcmE 1	-1.06447
PXO_00776	PXO_RS09855	DUF1684 domain-containing protein	-1.06403
PXO_01794	PXO_RS14100	S-methylmethionine permease	-1.06391
PXO_03358	PXO_RS00595	hypothetical protein	-1.06324
PXO_03095	PXO_RS21455	MetQ/NlpA family ABC transporter substrate-binding protein	-1.06274
PXO_01750	PXO_RS14310	DksA/TraR family C4-type zinc finger protein	-1.06165
PXO_04406	PXO_RS04660	TonB-dependent receptor	-1.06061
PXO_01433	PXO_RS15715	AraC family transcriptional regulator	-1.05914
PXO_02695	PXO_RS20755	CRISPR-associated endonuclease Cas2	-1.05879
PXO_02395	PXO_RS19355	NADP-dependent malic enzyme	-1.05869
PXO_02400	PXO_RS19385	LysR family transcriptional regulator	-1.05811
PXO_03123	PXO_RS21315	ABC transporter ATP-binding protein	-1.05793
PXO_04019	PXO_RS02950	cytochrome c oxidase subunit II	-1.05768
PXO_04623	PXO_RS05305	hypothetical protein	-1.05707
PXO_00772	PXO_RS09875	N-acetyltransferase	-1.05705
PXO_01889	PXO_RS16815	TIGR02099 family protein	-1.05696
PXO_00259	PXO_RS07355	type VI secretion system ATPase TssH	-1.05639
PXO_00897	PXO_RS11320	UTP--glucose-1-phosphate uridylyltransferase	-1.05628
PXO_04298	PXO_RS04265	DUF2242 domain-containing protein	-1.05607
PXO_03984	PXO_RS02775	amidohydrolase	-1.056
PXO_03561	PXO_RS01350	superoxide dismutase family protein	-1.05559
PXO_00149	PXO_RS07900	DNA recombination/repair protein RecA	-1.05458
PXO_02659	PXO_RS20910	hypothetical protein	-1.054
PXO_02490	PXO_RS19860	glutaredoxin 3	-1.05394
PXO_00724	PXO_RS10090	histidine utilization repressor	-1.05388
PXO_01740	PXO_RS14365	cell shape determination protein CcmA	-1.05384
PXO_03789	PXO_RS01925	OHCU decarboxylase	-1.05336
PXO_03417	PXO_RS00295	HPr kinase	-1.05321
PXO_01779	PXO_RS14165	FAD-dependent oxidoreductase	-1.05312
PXO_03848	PXO_RS01665	xylose isomerase	-1.05301
PXO_04070	PXO_RS03195	hypothetical protein	-1.05263
PXO_00904	PXO_RS11280	bifunctional methylenetetrahydrofolate dehydrogenase/methenyltetrahydrofolate cyclohydrolase	-1.05248
PXO_02204	PXO_RS18595	hypothetical protein	-1.05184
PXO_01819	PXO_RS13980	TonB-dependent receptor	-1.05099
PXO_00688	PXO_RS10245	aspartate 1-decarboxylase	-1.05084
PXO_02447	PXO_RS19600	cyclic pyranopterin monophosphate synthase MoaC	-1.05072
PXO_04261	PXO_RS04140	rod shape-determining protein MreC	-1.05057
PXO_03551	PXO_RS23745	membrane protein	-1.05038
PXO_04400	PXO_RS04690	hypothetical protein	-1.04921
PXO_02886	PXO_RS22455	phosphotyrosine protein phosphatase	-1.04899
PXO_00886	PXO_RS11375	apolipoprotein acyltransferase	-1.0467
PXO_02189	PXO_RS18660	DUF1190 domain-containing protein	-1.04646
PXO_00398	PXO_RS09115	glutathione S-transferase	-1.04638
PXO_03967	PXO_RS02700	ubiquinone-dependent pyruvate dehydrogenase	-1.04636
PXO_00835	PXO_RS10960	bifunctional histidinol-phosphatase/imidazoleglycerol-phosphate dehydratase	-1.04553
PXO_03795	PXO_RS24145	hypothetical protein	-1.04543
PXO_01664	PXO_RS14710	alpha/beta hydrolase	-1.04506
PXO_03131	PXO_RS21275	copper resistance protein B	-1.04481
PXO_02221	PXO_RS18525	hypothetical protein	-1.04376
PXO_00669	PXO_RS10325	hypothetical protein	-1.04276
PXO_03333	PXO_RS00715	DUF1998 domain-containing protein	-1.0417
PXO_01666	PXO_RS14700	TonB-dependent receptor	-1.04161
PXO_03276	PXO_RS23460	2,5-didehydrogluconate reductase DkgB	-1.04158
PXO_01705	PXO_RS14530	enoyl-CoA hydratase	-1.04101
PXO_03084	PXO_RS21505	HAD family phosphatase	-1.04097
PXO_01138	PXO_RS13850	SCPU domain-containing protein	-1.03957
PXO_03741	PXO_RS02140	AMP-ligase	-1.03928
PXO_03709	PXO_RS02275	NAD(P)/FAD-dependent oxidoreductase	-1.03923
PXO_02885	PXO_RS22460	ankyrin repeat domain-containing protein	-1.03772
PXO_05793	PXO_RS23735	radical SAM protein	-1.03727
PXO_00454	PXO_RS08840	NAD-dependent succinate-semialdehyde dehydrogenase	-1.03653
PXO_05617	PXO_RS11140	FAD-binding oxidoreductase	-1.03647
PXO_03125	PXO_RS21310	efflux RND transporter periplasmic adaptor subunit	-1.03611
PXO_01795	PXO_RS14095	homocysteine S-methyltransferase	-1.03589
PXO_03372	PXO_RS00510	malto-oligosyltrehalose synthase	-1.03558
PXO_00747	PXO_RS09985	iron-sulfur cluster assembly accessory protein	-1.03519
PXO_03019	PXO_RS21805	cytochrome ubiquinol oxidase subunit I	-1.03242
PXO_00730	PXO_RS10060	acyltransferase	-1.03223
PXO_00707	PXO_RS10165	histidine kinase	-1.03144
PXO_02585	PXO_RS20300	membrane protein	-1.03095
PXO_01135	PXO_RS13865	spore coat protein U	-1.03082
PXO_02286	PXO_RS18845	hypothetical protein	-1.03039
PXO_03600	PXO_RS01155	DDE transposase	-1.0301
PXO_03108	PXO_RS21395	F0F1 ATP synthase subunit C	-1.02824
PXO_01348	PXO_RS16135	hypothetical protein	-1.02776
PXO_00779	PXO_RS09840	peptidylprolyl isomerase	-1.0265
PXO_01122	PXO_RS13920	RIP metalloprotease RseP	-1.02646
PXO_00415	PXO_RS09030	exodeoxyribonuclease VII large subunit	-1.02636
PXO_02856	PXO_RS22595	peptidase M20	-1.02616
PXO_01881	PXO_RS16855	23S rRNA (pseudouridine(1915)-N(3))-methyltransferase RlmH	-1.02604
PXO_01778	PXO_RS14170	DUF1365 domain-containing protein	-1.02541
PXO_00163	PXO_RS07835	DedA family protein	-1.02509
PXO_02526	PXO_RS20015	NADPH-dependent 2,4-dienoyl-CoA reductase	-1.02496
PXO_03628	PXO_RS01040	pimeloyl-[acyl-carrier protein] methyl ester esterase	-1.02459
PXO_02023	PXO_RS17740	IS1595 family transposase	-1.02396
PXO_00838	PXO_RS10945	imidazole glycerol phosphate synthase cyclase subunit	-1.02388
PXO_03488	PXO_RS24020	tetratricopeptide repeat protein	-1.02344
PXO_04020	PXO_RS02955	cytochrome c oxidase subunit I	-1.02268
PXO_03292	PXO_RS23380	membrane protein	-1.02268
PXO_03360	PXO_RS00585	hypothetical protein	-1.02264
PXO_02324	PXO_RS19025	transcriptional regulator	-1.02165
PXO_03601	PXO_RS01150	IS3 family transposase	-1.01898
PXO_03572	PXO_RS01300	YbhB/YbcL family Raf kinase inhibitor-like protein	-1.01839
PXO_04299	PXO_RS04270	glycine zipper 2TM domain-containing protein	-1.01769
PXO_03370	PXO_RS00525	NAD-dependent dehydratase	-1.01628
PXO_00162	PXO_RS07840	LysM peptidoglycan-binding domain-containing protein	-1.01563
PXO_00043	PXO_RS08400	methyl-accepting chemotaxis protein	-1.01529
PXO_02839	PXO_RS22680	DUF1501 domain-containing protein	-1.01525
PXO_01137	PXO_RS13855	molecular chaperone	-1.01499
PXO_01861	PXO_RS16965	IS1595 family transposase	-1.01474
PXO_04059	PXO_RS03145	O-antigen ligase family protein	-1.01436
PXO_02493	PXO_RS19875	phosphate regulon sensor histidine kinase PhoR	-1.0141
PXO_03147	PXO_RS21195	RNA helicase	-1.01388
PXO_00080	PXO_RS08240	hypothetical protein	-1.01326
PXO_03113	PXO_RS21370	ATP synthase subunit beta	-1.01295
PXO_00038	PXO_RS08420	transporter	-1.01218
PXO_03533	PXO_RS23840	transporter	-1.01208
PXO_01147	PXO_RS13805	right-handed parallel beta-helix repeat-containing protein	-1.01168
PXO_03112	PXO_RS21375	ATP synthase subunit gamma	-1.00973
PXO_01925	PXO_RS18175	fructose 2,6-bisphosphatase	-1.00958
PXO_03271	PXO_RS23490	hypothetical protein	-1.00951
PXO_04088	PXO_RS03285	TonB-dependent siderophore receptor	-1.00935
PXO_03105	PXO_RS21410	hypothetical protein	-1.0089
PXO_00768	PXO_RS09895	ribosomal RNA large subunit methyltransferase K/L	-1.00768
PXO_03642	PXO_RS00975	DUF2875 domain-containing protein	-1.00729
PXO_00476	PXO_RS08715	two-component system response regulator	-1.00686
PXO_04203	PXO_RS03685	hypothetical protein	-1.00599
PXO_03228	PXO_RS23695	IS1595 family transposase	-1.00327
PXO_04216	PXO_RS03620	4-hydroxyphenylpyruvate dioxygenase	-1.0031
PXO_03669	PXO_RS00850	1,4-alpha-glucan branching protein GlgB	-1.00272
PXO_00245	PXO_RS07430	type VI secretion system protein TssA	-1.00248
PXO_04578	PXO_RS05525	nitroreductase	-1.00232
PXO_00479	PXO_RS08705	glutamate dehydrogenase	-1.00096
PXO_00411	PXO_RS09050	N-acetylmuramoyl-L-alanine amidase	-1.00081
PXO_01941	PXO_RS18095	TonB-dependent receptor	1
PXO_01994	PXO_RS17870	twitching motility protein PilT	1
PXO_02605	PXO_RS20380	ketol-acid reductoisomerase	1
PXO_03392	PXO_RS00415	hypothetical protein	1
PXO_03411	PXO_RS00320	serine kinase	1
PXO_04210	PXO_RS03650	Na+/H+ antiporter subunit C	1
PXO_04303	PXO_RS04290	BON domain-containing protein	1
PXO_04812	PXO_RS06545	cold-shock protein	1
PXO_04638	PXO_RS05230	2-octaprenyl-6-methoxyphenyl hydroxylase	1.00088
PXO_00056	PXO_RS08335	chemoreceptor glutamine deamidase CheD	1.00118
PXO_00435	PXO_RS08935	DUF3301 domain-containing protein	1.00137
PXO_00215	PXO_RS07585	heme ABC transporter permease	1.00155
PXO_04464	PXO_RS06070	septum site-determining protein MinD	1.00271
PXO_02214	PXO_RS18555	cytochrome ubiquinol oxidase subunit I	1.00345
PXO_04361	PXO_RS04870	UDP-3-O-[3-hydroxymyristoyl] N-acetylglucosamine deacetylase	1.0041
PXO_02994	PXO_RS21915	hypothetical protein	1.00522
PXO_04021	PXO_RS27505	hypothetical protein	1.00545
PXO_00329	PXO_RS09450	hypothetical protein	1.00659
PXO_00735	PXO_RS10035	S-methyl-5-thioribose-1-phosphate isomerase	1.0078
PXO_01493	PXO_RS15495	hypothetical protein	1.00794
PXO_00084	PXO_RS08220	hypothetical protein	1.00818
PXO_03102	PXO_RS21425	hypothetical protein	1.00887
PXO_00230	PXO_RS07520	hydrophobe/amphiphile efflux-1 family RND transporter	1.00956
PXO_04000	PXO_RS02840	type 1 glutamine amidotransferase	1.01165
PXO_00626	PXO_RS10525	arsenical resistance protein ArsH	1.01245
PXO_01318	PXO_RS16310	Oar protein	1.01419
PXO_00490	PXO_RS08640	carbohydrate porin	1.01439
PXO_04134	PXO_RS04000	membrane protein	1.0151
PXO_02548	PXO_RS20120	DUF2127 domain-containing protein	1.0154
PXO_01155	PXO_RS13755	multidrug RND transporter	1.01543
PXO_03962	PXO_RS02675	MFS transporter	1.01583
PXO_00617	PXO_RS10580	hypothetical protein	1.01617
PXO_03558	PXO_RS01370	microcystin dependent protein	1.01647
PXO_01602	PXO_RS14975	response regulator	1.0167
PXO_00607	PXO_RS10635	sn-glycerol-3-phosphate ABC transporter ATP-binding protein UgpC	1.01693
PXO_02827	PXO_RS22740	IS1595 family transposase	1.01822
PXO_04369	PXO_RS04830	phospho-N-acetylmuramoyl-pentapeptide-transferase	1.01852
PXO_00906	PXO_RS11270	GMP synthase (glutamine-hydrolyzing)	1.01978
PXO_03371	PXO_RS00520	glycogen debranching enzyme GlgX	1.02
PXO_01817	PXO_RS13990	DUF3526 domain-containing protein	1.0209
PXO_05703	PXO_RS18185	bifunctional adenosylcobinamide kinase/adenosylcobinamide-phosphate guanylyltransferase	1.02104
PXO_00722	PXO_RS10100	poly(hydroxyalcanoate) granule associated protein	1.02198
PXO_01564	PXO_RS15150	protein TolB	1.02223
PXO_03381	PXO_RS00470	AarF/ABC1/UbiB kinase family protein	1.02228
PXO_04232	PXO_RS03545	uroporphyrin-III methyltransferase	1.02308
PXO_03275	PXO_RS23465	NADP-dependent oxidoreductase	1.02311
PXO_03257	PXO_RS23560	acetyl-coenzyme A synthetase	1.02317
PXO_01134	PXO_RS13870	hypothetical protein	1.02358
PXO_02303	PXO_RS18925	DNA-binding response regulator	1.02378
PXO_00429	PXO_RS08950	IS1595 family transposase	1.0246
PXO_03905	PXO_RS01400	exodeoxyribonuclease V subunit alpha	1.02469
PXO_01893	PXO_RS16795	metalloprotease PmbA	1.02588
PXO_00672	PXO_RS10310	rhomboid family intramembrane serine protease	1.02592
PXO_03448	PXO_RS00165	DUF938 domain-containing protein	1.02619
PXO_04243	PXO_RS03495	CPXCG motif-containing cysteine-rich protein	1.02688
PXO_04350	PXO_RS04915	NAD(P)H quinone oxidoreductase	1.02722
PXO_04087	PXO_RS03280	DUF3526 domain-containing protein	1.02724
PXO_02260	PXO_RS18340	alpha-L-arabinofuranosidase	1.02727
PXO_04868	PXO_RS06995	glycoside hydrolase family 15 protein	1.0273
PXO_04307	PXO_RS04310	2-amino-4-hydroxy-6-hydroxymethyldihydropteridine diphosphokinase	1.02762
PXO_02088	PXO_RS17410	LexA repressor 1	1.02782
PXO_01337	PXO_RS16195	transcriptional regulator	1.0285
PXO_02517	PXO_RS19975	sulfate ABC transporter permease subunit CysT	1.02864
PXO_04133	PXO_RS04005	hypothetical protein	1.02933
PXO_00635	PXO_RS10475	peptidase S8	1.03027
PXO_02166	PXO_RS18215	TonB-dependent vitamin B12 receptor	1.03074
PXO_03668	PXO_RS00855	maltose alpha-D-glucosyltransferase	1.03116
PXO_01742	PXO_RS14355	hypothetical protein	1.03126
PXO_04585	PXO_RS05490	hypothetical protein	1.03129
PXO_03142	PXO_RS21220	GAF domain-containing protein	1.03129
PXO_02236	PXO_RS18455	DUF3108 domain-containing protein	1.03158
PXO_03447	PXO_RS00170	peptidase	1.03159
PXO_02415	PXO_RS19445	TonB-dependent receptor	1.0318
PXO_04302	PXO_RS04285	oxidoreductase	1.0326
PXO_03179	PXO_RS21035	alpha-ketoglutarate-dependent dioxygenase AlkB	1.03408
PXO_04150	PXO_RS03930	SulP family inorganic anion transporter	1.03414
PXO_00030	PXO_RS08450	STAS domain-containing protein	1.03492
PXO_03134	PXO_RS21260	cysteine synthase	1.03576
PXO_03064	PXO_RS21610	two-component sensor histidine kinase	1.03587
PXO_02150	PXO_RS18280	50S ribosomal protein L19	1.03623
PXO_00884	PXO_RS11385	TraB family protein	1.03659
PXO_01748	PXO_RS24570	DUF1328 domain-containing protein	1.03733
PXO_04179	PXO_RS03805	SAM-dependent methyltransferase	1.03816
PXO_04658	PXO_RS05130	sensor histidine kinase	1.03885
PXO_01129	PXO_RS13895	UMP kinase	1.03901
PXO_02202	PXO_RS18605	tryptophan 7-halogenase	1.03911
PXO_03178	PXO_RS21040	electron transfer flavoprotein-ubiquinone oxidoreductase	1.03934
PXO_03899	PXO_RS01420	hypothetical protein	1.04085
PXO_03730	PXO_RS02190	membrane protein	1.04098
PXO_02399	PXO_RS19375	MFS transporter	1.04115
PXO_01709	PXO_RS14510	3-hydroxyacyl-CoA dehydrogenase	1.04121
PXO_00885	PXO_RS11380	N-acetyltransferase	1.04186
PXO_03825	PXO_RS01770	hypothetical protein	1.04229
PXO_05444	PXO_RS25255	hypothetical protein	1.04288
PXO_01514	PXO_RS15400	sulfurtransferase	1.04289
PXO_01728	PXO_RS14425	beta-N-acetylhexosaminidase	1.0429
PXO_02228	PXO_RS18495	LPS export ABC transporter ATP-binding protein	1.04335
PXO_04177	PXO_RS03815	cellulase	1.04342
PXO_02179	PXO_RS18710	uroporphyrinogen decarboxylase	1.0439
PXO_03591	PXO_RS01205	ABC transporter ATP-binding protein	1.04401
PXO_01414	PXO_RS15790	hypothetical protein	1.04403
PXO_04659	PXO_RS05125	DNA-binding response regulator	1.04425
PXO_03298	PXO_RS23355	cellulase	1.0444
PXO_04093	PXO_RS03310	hypothetical protein	1.04573
PXO_04373	PXO_RS04810	cell division protein FtsL	1.04611
PXO_02606	PXO_RS20385	acetolactate synthase 2 catalytic subunit	1.04678
PXO_02410	PXO_RS19425	citrate transporter	1.04684
PXO_01404	PXO_RS15855	hypothetical protein	1.04762
PXO_01637	PXO_RS14825	peptidase domain-containing ABC transporter	1.04774
PXO_00262	PXO_RS07340	type VI secretion system baseplate subunit TssE	1.04816
PXO_04283	PXO_RS04195	septal ring lytic transglycosylase RlpA family protein	1.04839
PXO_01868	PXO_RS16930	hypothetical protein	1.04875
PXO_05826	PXO_RS25845	ribbon-helix-helix protein, CopG family	1.05007
PXO_03426	PXO_RS00255	TIGR01777 family protein	1.0514
PXO_04573	PXO_RS05545	hypothetical protein	1.05165
PXO_03852	PXO_RS01655	alpha-glucuronidase	1.05174
PXO_04211	PXO_RS03645	monovalent cation/H+ antiporter subunit D	1.05197
PXO_03667	PXO_RS00860	DUF3416 domain-containing protein	1.05245
PXO_03819	PXO_RS24050	hypothetical protein	1.05264
PXO_03624	PXO_RS01060	glucan biosynthesis protein D	1.05278
PXO_01227	PXO_RS13430	transporter	1.05324
PXO_01751	PXO_RS14305	IS5-like element ISXo1 family transposase	1.05366
PXO_04111	PXO_RS03405	PQQ-dependent sugar dehydrogenase	1.05374
PXO_03833	PXO_RS01735	hypothetical protein	1.0544
PXO_02976	PXO_RS22015	filamentous hemagglutinin N-terminal domain-containing protein	1.05459
PXO_04467	PXO_RS06055	sensor histidine kinase	1.05474
PXO_00083	PXO_RS08225	single-stranded-DNA-specific exonuclease RecJ	1.05533
PXO_02007	PXO_RS17815	PhzF family phenazine biosynthesis protein	1.0555
PXO_02015	PXO_RS17780	dienelactone hydrolase family protein	1.05621
PXO_01565	PXO_RS15145	peptidoglycan-associated lipoprotein Pal	1.05641
PXO_02109	PXO_RS17325	catalase HPII	1.05818
PXO_03143	PXO_RS21215	ATP-dependent dethiobiotin synthetase BioD	1.05819
PXO_02014	PXO_RS17785	hypothetical protein	1.05845
PXO_00069	PXO_RS08280	hybrid sensor histidine kinase/response regulator	1.05879
PXO_04316	PXO_RS04350	DUF4982 domain-containing protein	1.05925
PXO_04763	PXO_RS06315	pirin family protein	1.05941
PXO_01595	PXO_RS15010	penicillin-binding protein 1B	1.05948
PXO_00567	PXO_RS10815	hypothetical protein	1.05957
PXO_00257	PXO_RS07375	hypothetical protein	1.06005
PXO_02700	PXO_RS20730	type I-C CRISPR-associated protein Cas5	1.06015
PXO_04242	PXO_RS03500	hypothetical protein	1.06017
PXO_02465	PXO_RS19685	hypothetical protein	1.06028
PXO_00409	PXO_RS09060	DUF1684 domain-containing protein	1.06123
PXO_03478	PXO_RS00030	M48 family peptidase	1.06124
PXO_02075	PXO_RS17480	IS30-like element IS1112b family transposase	1.06145
PXO_00223	PXO_RS07550	TAL effector AvrBs3/PthA	1.06179
PXO_03184	PXO_RS21010	membrane protein	1.06224
PXO_00873	PXO_RS11440	segregation/condensation protein A	1.06246
PXO_02910	PXO_RS22340	4-carboxymuconolactone decarboxylase	1.0631
PXO_03623	PXO_RS01065	sensor histidine kinase	1.06312
PXO_04572	PXO_RS05550	RNA polymerase sigma factor	1.06313
PXO_01921	PXO_RS17185	AcrB/AcrD/AcrF family protein	1.06318
PXO_00150	PXO_RS07895	LexA repressor 2	1.06432
PXO_02882	PXO_RS22475	hypothetical protein	1.0645
PXO_00243	PXO_RS07440	two-component sensor histidine kinase	1.06545
PXO_00728	PXO_RS10070	N-formylglutamate deformylase	1.06547
PXO_00465	PXO_RS08780	FAD-binding oxidoreductase	1.06669
PXO_03702	PXO_RS02310	hypothetical protein	1.06719
PXO_03036	PXO_RS21725	APC family permease	1.06781
PXO_01689	PXO_RS14610	polyisoprenoid-binding protein	1.06799
PXO_04697	PXO_RS06165	type VI secretion system-associated protein TagF	1.06904
PXO_02146	PXO_RS18300	hypothetical protein	1.06931
PXO_03188	PXO_RS20990	CDP-diacylglycerol--serine O-phosphatidyltransferase	1.06946
PXO_00439	PXO_RS08915	cytochrome c	1.07007
PXO_02188	PXO_RS18665	DUF350 domain-containing protein	1.07029
PXO_04003	PXO_RS02855	anthranilate phosphoribosyltransferase	1.07052
PXO_04744	PXO_RS06405	N-acetyltransferase	1.07185
PXO_01320	PXO_RS16300	prepilin-type N-terminal cleavage/methylation domain-containing protein	1.07186
PXO_03067	PXO_RS21590	motility protein MotB	1.07214
PXO_00199	PXO_RS07665	chain-length determining protein	1.07226
PXO_04652	PXO_RS05155	hypothetical protein	1.0727
PXO_03085	PXO_RS21500	KR domain-containing protein	1.07323
PXO_00546	PXO_RS10915	avirulence protein	1.07378
PXO_02203	PXO_RS18600	MBL fold metallo-hydrolase	1.07395
PXO_00333	PXO_RS09435	thiol reductant ABC exporter subunit CydC	1.0752
PXO_03003	PXO_RS21875	hypothetical protein	1.0754
PXO_03080	PXO_RS21525	sorbosone dehydrogenase	1.07542
PXO_01390	PXO_RS15925	MerR family transcriptional regulator	1.07594
PXO_01323	PXO_RS16285	pilus assembly protein	1.07596
PXO_02238	PXO_RS18445	phosphoribosylglycinamide formyltransferase	1.07597
PXO_04306	PXO_RS04305	hybrid sensor histidine kinase/response regulator	1.07663
PXO_03855	PXO_RS01640	glycoside hydrolase family 43 protein	1.0777
PXO_03715	PXO_RS02245	cell division ATP-binding protein FtsE	1.07776
PXO_01133	PXO_RS13875	molecular chaperone	1.07797
PXO_03729	PXO_RS02195	phosphotransferase	1.07808
PXO_01706	PXO_RS14525	enoyl-CoA hydratase/isomerase family protein	1.07901
PXO_02600	PXO_RS20360	TonB-dependent receptor	1.07907
PXO_01859	PXO_RS16980	glycogen debranching enzyme GlgX	1.07976
PXO_03420	PXO_RS00290	type III secretion system effector XopAE	1.08017
PXO_00814	PXO_RS11045	bifunctional aspartate kinase/homoserine dehydrogenase I	1.08078
PXO_02838	PXO_RS22685	DUF1800 domain-containing protein	1.08106
PXO_00248	PXO_RS07415	serine/threonine-protein phosphatase	1.08175
PXO_01811	PXO_RS14020	polyhydroxyalkanoate depolymerase	1.08228
PXO_02141	PXO_RS18190	adenosylcobinamide kinase	1.08269
PXO_03330	PXO_RS00725	avirulence protein	1.08272
PXO_00249	PXO_RS07410	type VI secretion system-associated protein TagF	1.083
PXO_04315	PXO_RS04345	TonB-dependent receptor	1.08313
PXO_01715	PXO_RS14485	signal peptidase I	1.08412
PXO_01426	PXO_RS15740	hybrid sensor histidine kinase/response regulator	1.08499
PXO_03171	PXO_RS21075	dTDP-4-dehydrorhamnose 3,5-epimerase	1.0851
PXO_01402	PXO_RS15865	polysaccharide pyruvyl transferase family protein	1.08573
PXO_00594	PXO_RS26005	hypothetical protein	1.0865
PXO_00148	PXO_RS07905	regulatory protein RecX	1.08779
PXO_03086	PXO_RS21495	DUF1415 domain-containing protein	1.0878
PXO_02975	PXO_RS22020	ShlB/FhaC/HecB family hemolysin secretion/activation protein	1.08784
PXO_03079	PXO_RS21530	DUF3247 domain-containing protein	1.08797
PXO_02123	PXO_RS17265	cysteine synthase A	1.08807
PXO_04716	PXO_RS06230	IS630 family transposase	1.08826
PXO_03442	PXO_RS00185	IS1595 family transposase	1.08826
PXO_03745	PXO_RS02125	hypothetical protein	1.08837
PXO_00334	PXO_RS09430	thiol reductant ABC exporter subunit CydD	1.08851
PXO_04364	PXO_RS04855	cell division protein FtsQ	1.08942
PXO_02955	PXO_RS22105	hypothetical protein	1.08959
PXO_05718	PXO_RS18760	Avirulence protein AvrBs3	1.08986
PXO_01757	PXO_RS14270	peptidylprolyl isomerase	1.09049
PXO_00729	PXO_RS10065	urocanate hydratase	1.09159
PXO_03348	PXO_RS00645	hypothetical protein	1.09176
PXO_02051	PXO_RS17595	type VI secretion system ATPase TssH	1.09217
PXO_02282	PXO_RS18825	azurin	1.09289
PXO_00464	PXO_RS08785	glutamine synthetase	1.09343
PXO_03969	PXO_RS02710	glycerol-3-phosphate dehydrogenase (NAD(P)(+))	1.09378
PXO_01291	PXO_RS16445	NADH-quinone oxidoreductase subunit NuoE	1.09391
PXO_04690	PXO_RS04995	IS701 family transposase	1.09424
PXO_04740	PXO_RS06425	DDE endonuclease	1.09434
PXO_03725	PXO_RS02205	translocation/assembly module TamB	1.09436
PXO_01234	PXO_RS13395	methyltransferase domain-containing protein	1.09438
PXO_01930	PXO_RS18150	IucA/IucC family siderophore biosynthesis protein	1.09573
PXO_01703	PXO_RS14540	methylmalonate-semialdehyde dehydrogenase (CoA acylating)	1.09609
PXO_00099	PXO_RS08150	ferrous iron transport protein A	1.09741
PXO_02939	PXO_RS22210	membrane protein	1.09757
PXO_03854	PXO_RS01645	D-galactonate dehydratase family protein	1.09955
PXO_00318	PXO_RS09535	hypothetical protein	1.09958
PXO_01862	PXO_RS16960	IS5-like element ISXo1 family transposase	1.09977
PXO_02545	PXO_RS20105	malate dehydrogenase	1.09993
PXO_04240	PXO_RS03510	EF-hand domain-containing protein	1.10029
PXO_00085	PXO_RS08215	transcription elongation factor GreA	1.10036
PXO_04370	PXO_RS04825	UDP-N-acetylmuramoylalanyl-D-glutamyl-2, 6-diaminopimelate--D-alanyl-D-alanine ligase	1.10142
PXO_03160	PXO_RS21145	NAD-dependent dehydratase	1.10149
PXO_04155	PXO_RS03910	sensor domain-containing diguanylate cyclase	1.10277
PXO_01620	PXO_RS14900	hypothetical protein	1.10331
PXO_04328	PXO_RS04405	poly-beta-1,6 N-acetyl-D-glucosamine export porin PgaA	1.10366
PXO_02351	PXO_RS19145	type IV pilus secretin PilQ	1.10407
PXO_02019	PXO_RS17760	sensor domain-containing diguanylate cyclase	1.10426
PXO_00218	PXO_RS07570	heme lyase CcmF/NrfE family subunit	1.10516
PXO_03111	PXO_RS21380	ATP synthase subunit alpha	1.10559
PXO_03174	PXO_RS21060	phosphomannomutase/phosphoglucomutase	1.10592
PXO_04085	PXO_RS03270	ABC transporter ATP-binding protein	1.10595
PXO_03688	PXO_RS02370	hypothetical protein	1.10598
PXO_04551	PXO_RS05645	hypothetical protein	1.10611
PXO_00711	PXO_RS10150	hypothetical protein	1.10665
PXO_01293	PXO_RS16435	NADH dehydrogenase (quinone) subunit G	1.10678
PXO_03114	PXO_RS21365	ATP synthase epsilon chain	1.10679
PXO_03579	PXO_RS01260	histidine phosphatase family protein	1.1068
PXO_01277	PXO_RS16520	hypothetical protein	1.10879
PXO_03859	PXO_RS01615	hypothetical protein	1.1091
PXO_03580	PXO_RS01255	ParA family protein	1.11046
PXO_03856	PXO_RS01635	glucan 1,4-alpha-glucosidase	1.1114
PXO_00663	PXO_RS10350	hypothetical protein	1.11193
PXO_02550	PXO_RS20130	membrane protein	1.11242
PXO_03020	PXO_RS21800	sigma-54-dependent Fis family transcriptional regulator	1.11266
PXO_03423	PXO_RS00275	hypothetical protein	1.11319
PXO_03130	PXO_RS21280	lactoylglutathione lyase	1.11321
PXO_05412	PXO_RS21125	acyltransferase	1.11348
PXO_02681	PXO_RS20825	general secretion pathway protein GspJ	1.11392
PXO_03028	PXO_RS21765	IS701 family transposase	1.11472
PXO_03385	PXO_RS00445	hypothetical protein	1.11497
PXO_00212	PXO_RS07600	DNA-directed RNA polymerase sigma-70 factor	1.11508
PXO_00345	PXO_RS09375	cupin domain-containing protein	1.1154
PXO_00210	PXO_RS07610	cytochrome c	1.11722
PXO_04371	PXO_RS04820	UDP-N-acetylmuramoyl-L-alanyl-D-glutamate--2,6-diaminopimelate ligase	1.11733
PXO_02716	PXO_RS20645	hypothetical protein	1.11766
PXO_00601	PXO_RS10660	hypothetical protein	1.11844
PXO_03754	PXO_RS02085	2-keto-3-deoxygluconate permease	1.11883
PXO_03430	PXO_RS00235	hypothetical protein	1.11907
PXO_00366	PXO_RS09270	general stress protein	1.1191
PXO_00527	PXO_RS09685	Lrp/AsnC family transcriptional regulator	1.11936
PXO_03622	PXO_RS01070	thymidine kinase	1.11947
PXO_05421	PXO_RS00540	hypothetical protein	1.12113
PXO_02039	PXO_RS17655	calcium-binding protein	1.12167
PXO_03216	PXO_RS23165	IS30 family transposase	1.12193
PXO_00014	PXO_RS07105	30S ribosomal protein S20	1.12248
PXO_04063	PXO_RS03160	membrane protein	1.12261
PXO_03346	PXO_RS00650	IS30-like element IS1112b family transposase	1.12274
PXO_02082	PXO_RS17440	TetR/AcrR family transcriptional regulator	1.12316
PXO_00468	PXO_RS08760	formate dehydrogenase subunit A	1.12399
PXO_04380	PXO_RS04775	YraN family protein	1.12425
PXO_02138	PXO_RS18205	hypothetical protein	1.12459
PXO_05468	PXO_RS03460	DDE transposase	1.12565
PXO_03910	PXO_RS02430	polyisoprenoid-binding protein	1.12613
PXO_00654	PXO_RS10385	glutathione S-transferase	1.12663
PXO_05411	PXO_RS27070	glycosyltransferase family 2 protein	1.12808
PXO_00564	PXO_RS10835	replication protein	1.13023
PXO_04023	PXO_RS02970	cytochrome c oxidase subunit 3	1.13044
PXO_02338	PXO_RS19080	murein L,D-transpeptidase	1.13088
PXO_03206	PXO_RS23215	lipoprotein	1.13092
PXO_04869	PXO_RS06990	alpha,alpha-trehalose-phosphate synthase (UDP-forming)	1.1316
PXO_02498	PXO_RS19895	phosphatase PAP2 family protein	1.13219
PXO_00554	PXO_RS10890	hypothetical protein	1.13326
PXO_03208	PXO_RS23205	organic solvent ABC transporter	1.13442
PXO_03563	PXO_RS01345	superoxide dismutase family protein	1.13541
PXO_03989	PXO_RS02795	IS30 family transposase	1.13557
PXO_02729	PXO_RS20610	nucleoside hydrolase	1.13631
PXO_03980	PXO_RS02755	AcrB/AcrD/AcrF family protein	1.13667
PXO_03840	PXO_RS01705	twin-arginine translocase subunit TatA	1.13687
PXO_03367	PXO_RS00545	IS1595 family transposase	1.13705
PXO_03861	PXO_RS01605	beta-1,4-xylanase	1.13729
PXO_01534	PXO_RS15295	hypothetical protein	1.14219
PXO_03508	PXO_RS23945	hypothetical protein	1.1422
PXO_01966	PXO_RS17995	IS1595 family transposase	1.1437
PXO_01927	PXO_RS18165	siderophore biosynthesis PLP-dependent protein	1.14489
PXO_00553	PXO_RS10895	Type II secretory pathway, component ExeA	1.14602
PXO_03614	PXO_RS01095	orotidine-5'-phosphate decarboxylase	1.14721
PXO_03613	PXO_RS01100	tryptophan 7-halogenase	1.14722
PXO_04368	PXO_RS04835	putative lipid II flippase FtsW	1.14966
PXO_01780	PXO_RS14160	acyl-CoA desaturase	1.15172
PXO_01603	PXO_RS14970	response regulator	1.15175
PXO_03247	PXO_RS23600	GlsB/YeaQ/YmgE family stress response membrane protein	1.15232
PXO_04090	PXO_RS03295	membrane protein	1.15326
PXO_03332	PXO_RS00720	exonuclease	1.15376
PXO_04545	PXO_RS05680	outer membrane lipoprotein LolB	1.15407
PXO_04544	PXO_RS05685	4-diphosphocytidyl-2C-methyl-D-erythritol kinase	1.15413
PXO_01738	PXO_RS14375	DNA ligase-associated DEXH box helicase	1.15432
PXO_02078	PXO_RS17465	serine/threonine protein kinase	1.15464
PXO_01579	PXO_RS15075	TonB-dependent receptor	1.15482
PXO_03180	PXO_RS21030	ABC transporter	1.15603
PXO_04695	PXO_RS06155	hypothetical protein	1.15657
PXO_04282	PXO_RS04190	lytic murein transglycosylase B	1.15768
PXO_04186	PXO_RS03770	S9 family peptidase	1.15776
PXO_03445	PXO_RS00175	SRPBCC domain-containing protein	1.15846
PXO_04172	PXO_RS03830	hypothetical protein	1.15859
PXO_02909	PXO_RS22345	3-oxoadipate enol-lactonase	1.15883
PXO_00389	PXO_RS09160	superoxide dismutase	1.15983
PXO_04554	PXO_RS05635	TlpA family protein disulfide reductase	1.16005
PXO_02382	PXO_RS19290	5-formyltetrahydrofolate cyclo-ligase	1.16008
PXO_01963	PXO_RS26770	glutamine synthetase	1.16017
PXO_01851	PXO_RS17030	hypothetical protein	1.16073
PXO_01993	PXO_RS17875	type IV pili twitching motility protein PilT	1.16089
PXO_03274	PXO_RS23470	aldo/keto reductase	1.16129
PXO_03779	PXO_RS01975	hypothetical protein	1.16174
PXO_00137	PXO_RS07970	pirin family protein	1.16186
PXO_03615	PXO_RS01090	acid phosphatase	1.16187
PXO_04330	PXO_RS04415	IS1595 family transposase	1.16216
PXO_02539	PXO_RS20075	cell wall hydrolase	1.16277
PXO_04766	PXO_RS06300	DUF3304 domain-containing protein	1.16374
PXO_03103	PXO_RS21420	dihydrolipoyl dehydrogenase	1.16468
PXO_01799	PXO_RS14075	DUF502 domain-containing protein	1.1664
PXO_02107	PXO_RS17335	hypothetical protein	1.16689
PXO_04648	PXO_RS05180	dihydrofolate reductase	1.16794
PXO_02211	PXO_RS18565	amino acid permease	1.1685
PXO_01667	PXO_RS14695	hypothetical protein	1.16852
PXO_04863	PXO_RS07020	DUF4432 domain-containing protein	1.16918
PXO_01931	PXO_RS18145	carboxylate--amine ligase	1.16932
PXO_00241	PXO_RS07450	DNA-binding response regulator	1.16934
PXO_04810	PXO_RS06555	hypothetical protein	1.16972
PXO_04411	PXO_RS04640	hypothetical protein	1.17042
PXO_01502	PXO_RS15465	stress-induced protein	1.17082
PXO_00395	PXO_RS09130	adenine phosphoribosyltransferase	1.171
PXO_01730	PXO_RS14415	S-methyl-5'-thioinosine phosphorylase	1.17434
PXO_01477	PXO_RS15550	molybdopterin molybdenumtransferase MoeA	1.17552
PXO_03873	PXO_RS27475	hypothetical protein	1.1759
PXO_00023	PXO_RS08485	TonB-dependent receptor	1.17596
PXO_04696	PXO_RS06160	type VI secretion system membrane subunit TssM	1.17639
PXO_03516	PXO_RS23905	hypothetical protein	1.17712
PXO_01938	PXO_RS18110	TonB-dependent receptor	1.17767
PXO_04057	PXO_RS03135	16S rRNA (cytosine(967)-C(5))-methyltransferase RsmB	1.17781
PXO_04645	PXO_RS05195	ribosomal RNA small subunit methyltransferase A	1.17803
PXO_03383	PXO_RS00455	hypothetical protein	1.17832
PXO_01403	PXO_RS15860	glycosyltransferase	1.17867
PXO_03566	PXO_RS01330	ammonium transporter	1.17919
PXO_00668	PXO_RS10330	MarR family transcriptional regulator	1.17968
PXO_03697	PXO_RS02335	hypothetical protein	1.18011
PXO_00440	PXO_RS08910	cytochrome b	1.18016
PXO_02626	PXO_RS20485	zinc-finger domain-containing protein	1.1806
PXO_04323	PXO_RS04380	SIS domain-containing protein	1.18085
PXO_05618	PXO_RS11145	hypothetical protein	1.18089
PXO_02876	PXO_RS22500	IS630 family transposase	1.18199
PXO_00475	PXO_RS08720	hybrid sensor histidine kinase/response regulator	1.18241
PXO_03187	PXO_RS20995	DUF4124 domain-containing protein	1.18274
PXO_02546	PXO_RS20110	peptidylprolyl isomerase	1.18389
PXO_04241	PXO_RS03505	hypothetical protein	1.18437
PXO_03207	PXO_RS23210	STAS domain-containing protein	1.18481
PXO_02505	PXO_RS19920	colicin V biosynthesis protein	1.18546
PXO_03609	PXO_RS01115	LacI family transcriptional regulator	1.18555
PXO_01141	PXO_RS13835	2,3,4,5-tetrahydropyridine-2,6-dicarboxylate N-succinyltransferase	1.18594
PXO_01190	PXO_RS13595	multidrug transporter	1.18626
PXO_03128	PXO_RS21295	hypothetical protein	1.18636
PXO_04157	PXO_RS03900	GAF domain-containing protein	1.18723
PXO_00213	PXO_RS07595	hypothetical protein	1.18898
PXO_02682	PXO_RS20820	general secretion pathway protein GspK	1.19009
PXO_04625	PXO_RS05295	MarR family transcriptional regulator	1.19024
PXO_00344	PXO_RS09380	hypothetical protein	1.19039
PXO_00833	PXO_RS10970	histidinol dehydrogenase	1.19048
PXO_03212	PXO_RS23185	hypothetical protein	1.19049
PXO_02454	PXO_RS19635	integrase	1.19058
PXO_02810	PXO_RS22805	DUF885 domain-containing protein	1.19124
PXO_00070	PXO_RS08270	two-component system response regulator	1.19194
PXO_02455	PXO_RS19640	IS1595 family transposase	1.1929
PXO_02680	PXO_RS20830	prepilin-type N-terminal cleavage/methylation domain-containing protein	1.19317
PXO_03145	PXO_RS21205	6-carboxytetrahydropterin synthase QueD	1.19383
PXO_05420	PXO_RS00515	DUF2934 domain-containing protein	1.19413
PXO_01783	PXO_RS14145	hypothetical protein	1.19511
PXO_02139	PXO_RS18200	hypothetical protein	1.19561
PXO_00561	PXO_RS10845	hypothetical protein	1.19622
PXO_03098	PXO_RS21440	DNA-deoxyinosine glycosylase	1.19723
PXO_01607	PXO_RS14955	chemotaxis protein CheY	1.19882
PXO_02592	PXO_RS20330	hypothetical protein	1.19901
PXO_04164	PXO_RS25450	hypothetical protein	1.1991
PXO_03158	PXO_RS21150	FkbM family methyltransferase	1.19911
PXO_00339	PXO_RS09400	MFS transporter	1.19922
PXO_01136	PXO_RS13860	fimbrial biogenesis outer membrane usher protein	1.20138
PXO_01305	PXO_RS16370	tRNA pseudouridine(55) synthase TruB	1.20335
PXO_00667	PXO_RS10335	hypothetical protein	1.20398
PXO_01755	PXO_RS14280	hypothetical protein	1.20472
PXO_03401	PXO_RS00370	HrpB1 family type III secretion system apparatus protein	1.20532
PXO_03765	PXO_RS02035	formyltetrahydrofolate deformylase	1.20536
PXO_04226	PXO_RS03570	hypothetical protein	1.20586
PXO_00563	PXO_RS10840	single-stranded DNA-binding protein	1.20669
PXO_00834	PXO_RS10965	histidinol-phosphate transaminase	1.20692
PXO_00520	PXO_RS09715	recombinase	1.20824
PXO_03510	PXO_RS23935	restriction endonuclease or methylase	1.20946
PXO_02608	PXO_RS20395	threonine/serine dehydratase	1.21022
PXO_02328	PXO_RS26880	hypothetical protein	1.21072
PXO_01831	PXO_RS17125	large conductance mechanosensitive channel protein MscL	1.21146
PXO_04739	PXO_RS06430	peptidase C1	1.21177
PXO_03857	PXO_RS01630	mannitol dehydrogenase family protein	1.21178
PXO_00233	PXO_RS07495	IS30-like element IS1112b family transposase	1.21185
PXO_00349	PXO_RS09355	acetylglutamate kinase	1.21208
PXO_05619	PXO_RS11150	PspC domain-containing protein	1.213
PXO_01929	PXO_RS18155	MFS transporter	1.21307
PXO_02417	PXO_RS19455	type 1 glutamine amidotransferase domain-containing protein	1.21354
PXO_01660	PXO_RS14730	serine hydrolase	1.21371
PXO_02855	PXO_RS22600	MBL fold metallo-hydrolase	1.21446
PXO_04867	PXO_RS07000	trehalose-phosphatase	1.21474
PXO_02679	PXO_RS20835	type II secretion system protein GspH	1.21523
PXO_03172	PXO_RS21070	dTDP-4-dehydrorhamnose reductase	1.21793
PXO_03181	PXO_RS21025	MCE family protein	1.22211
PXO_03748	PXO_RS02105	transcriptional regulator	1.22246
PXO_03087	PXO_RS21490	hypothetical protein	1.22517
PXO_02352	PXO_RS19150	fimbrial protein	1.22627
PXO_00578	PXO_RS10775	IS256 family transposase	1.22826
PXO_01704	PXO_RS14535	acyl-CoA dehydrogenase	1.22933
PXO_02326	PXO_RS19035	DNA-binding response regulator	1.23014
PXO_01777	PXO_RS14175	class I SAM-dependent methyltransferase	1.23046
PXO_00657	PXO_RS10370	ferredoxin--NADP reductase	1.23126
PXO_02336	PXO_RS19075	TonB-dependent receptor	1.23131
PXO_04515	PXO_RS05840	30S ribosomal protein S3	1.23137
PXO_01815	PXO_RS14000	IS5/IS1182 family transposase	1.23186
PXO_04054	PXO_RS03120	LysM peptidoglycan-binding domain-containing protein	1.23234
PXO_02671	PXO_RS20865	membrane protein	1.23335
PXO_01322	PXO_RS16290	pilus assembly protein PilW	1.23349
PXO_04552	PXO_RS05650	polyphosphate kinase 2	1.23379
PXO_01292	PXO_RS16440	NADH-quinone oxidoreductase subunit F	1.23424
PXO_04653	PXO_RS05150	LemA family protein	1.23667
PXO_01588	PXO_RS15045	coenzyme PQQ synthesis protein E	1.23674
PXO_03898	PXO_RS01435	PAAR domain-containing protein	1.23681
PXO_01486	PXO_RS15520	siroheme synthase	1.23908
PXO_03755	PXO_RS02080	methionine synthase	1.24079
PXO_01691	PXO_RS14600	histidine kinase	1.241
PXO_01214	PXO_RS13495	class II fumarate hydratase	1.24128
PXO_01397	PXO_RS15890	polysaccharide biosynthesis protein GumF	1.24163
PXO_00384	PXO_RS09180	GGDEF domain-containing protein	1.24195
PXO_02853	PXO_RS22610	CsbD family protein	1.2423
PXO_02579	PXO_RS20265	hypothetical protein	1.24253
PXO_02306	PXO_RS18940	IS1595 family transposase	1.24272
PXO_04365	PXO_RS04850	D-alanine--D-alanine ligase	1.24308
PXO_00295	PXO_RS08535	IS701 family transposase	1.24518
PXO_02535	PXO_RS20055	glycerophosphoryl diester phosphodiesterase	1.24524
PXO_02514	PXO_RS19960	hypothetical protein	1.24539
PXO_02037	PXO_RS26730	hypothetical protein	1.24617
PXO_00572	PXO_RS10800	avirulence protein	1.24752
PXO_04777	PXO_RS06705	hypothetical protein	1.24772
PXO_03081	PXO_RS21520	hypothetical protein	1.24868
PXO_02401	PXO_RS19380	ABC transporter substrate-binding protein	1.25073
PXO_04751	PXO_RS06375	methyl-accepting chemotaxis protein	1.25221
PXO_00251	PXO_RS07400	type VI secretion system protein TssL	1.25269
PXO_03865	PXO_RS01590	MFS transporter	1.25304
PXO_00670	PXO_RS10320	N-acetyltransferase	1.25394
PXO_00666	PXO_RS10340	RNA polymerase sigma factor	1.25498
PXO_01304	PXO_RS16375	ribosome-binding factor A	1.25507
PXO_04826	PXO_RS06745	GGDEF domain-containing protein	1.25527
PXO_03570	PXO_RS01310	META domain-containing protein	1.2553
PXO_00802	PXO_RS11100	MFS transporter	1.25531
PXO_00207	PXO_RS07625	WxcM-like domain-containing protein	1.25559
PXO_00331	PXO_RS09445	IS1595 family transposase	1.25622
PXO_03656	PXO_RS00910	hypothetical protein	1.25689
PXO_04455	PXO_RS06110	peptidase	1.25811
PXO_04367	PXO_RS04840	undecaprenyldiphospho-muramoylpentapeptide beta-N- acetylglucosaminyltransferase	1.25813
PXO_04366	PXO_RS04845	UDP-N-acetylmuramate--L-alanine ligase	1.25898
PXO_02752	PXO_RS23080	hybrid sensor histidine kinase/response regulator	1.26013
PXO_01416	PXO_RS15780	hypothetical protein	1.26017
PXO_00774	PXO_RS09865	MOSC domain-containing protein	1.26137
PXO_03804	PXO_RS01860	methylcrotonoyl-CoA carboxylase	1.26197
PXO_03053	PXO_RS21650	Na+/H+ antiporter	1.26257
PXO_01764	PXO_RS14235	MFS transporter	1.26272
PXO_04485	PXO_RS05985	VRR-NUC domain-containing protein	1.26277
PXO_05729	PXO_RS18960	hypothetical protein	1.26306
PXO_03357	PXO_RS00600	IS5/IS1182 family transposase	1.26339
PXO_00026	PXO_RS08470	flagellar motor protein	1.26364
PXO_03305	PXO_RS23325	hypothetical protein	1.26702
PXO_00521	PXO_RS09710	protein translocase subunit SecF	1.26803
PXO_00754	PXO_RS09950	carbonate dehydratase	1.2704
PXO_01573	PXO_RS15100	response regulator	1.27105
PXO_01940	PXO_RS18100	VOC family protein	1.2711
PXO_04047	PXO_RS03085	hypothetical protein	1.27142
PXO_00751	PXO_RS09965	hypothetical protein	1.27154
PXO_01156	PXO_RS13750	multidrug transporter	1.27232
PXO_03115	PXO_RS21360	gamma subclass chorismate mutase AroQ	1.27264
PXO_02678	PXO_RS20840	type II secretion system protein GspG	1.27264
PXO_02050	PXO_RS17600	type VI secretion system baseplate subunit TssG	1.27464
PXO_01939	PXO_RS18105	TonB-dependent receptor	1.27624
PXO_03040	PXO_RS21705	glycosyl transferase family 2	1.27665
PXO_01452	PXO_RS15625	peptidase S53	1.27676
PXO_00474	PXO_RS08725	DUF445 domain-containing protein	1.2791
PXO_02353	PXO_RS19155	fimbrial protein	1.2798
PXO_04372	PXO_RS04815	penicillin-binding protein 2	1.28142
PXO_04513	PXO_RS05850	50S ribosomal protein L29	1.28234
PXO_03901	PXO_RS01415	nucleoside hydrolase	1.28526
PXO_01400	PXO_RS15875	lipopolysaccharide biosynthesis protein	1.28536
PXO_00385	PXO_RS09175	metal-binding protein	1.28616
PXO_03337	PXO_RS00695	type I toxin-antitoxin system SymE family toxin	1.28618
PXO_00263	PXO_RS07335	hypothetical protein	1.28766
PXO_00736	PXO_RS10030	DUF3011 domain-containing protein	1.28942
PXO_00558	PXO_RS10860	hypothetical protein	1.2895
PXO_00832	PXO_RS10975	ATP phosphoribosyltransferase	1.29007
PXO_02951	PXO_RS22130	lipase	1.29261
PXO_00403	PXO_RS09090	PAS domain S-box protein	1.29284
PXO_04456	PXO_RS06105	DNA-3-methyladenine glycosylase 2 family protein	1.29319
PXO_00750	PXO_RS09970	hypothetical protein	1.29349
PXO_00021	PXO_RS08495	hypothetical protein	1.2961
PXO_01396	PXO_RS15895	protein GumF	1.2972
PXO_01720	PXO_RS14460	hybrid sensor histidine kinase/response regulator	1.298
PXO_03173	PXO_RS21065	mannose-1-phosphate guanylyltransferase/mannose-6-phosphate isomerase	1.2986
PXO_00247	PXO_RS07420	serine/threonine protein kinase	1.29879
PXO_02728	PXO_RS20615	TonB-dependent receptor	1.29916
PXO_01444	PXO_RS15665	amino acid permease	1.29926
PXO_00648	PXO_RS10420	hypothetical protein	1.30083
PXO_01774	PXO_RS14190	class I SAM-dependent methyltransferase	1.30275
PXO_01776	PXO_RS14180	DUF2878 domain-containing protein	1.30359
PXO_00050	PXO_RS08365	chemotaxis protein CheW	1.30425
PXO_01370	PXO_RS16015	IS5/IS1182 family transposase	1.30537
PXO_01717	PXO_RS14475	ribonuclease III	1.30619
PXO_03662	PXO_RS25090	hypothetical protein	1.30722
PXO_00695	PXO_RS10215	GTP cyclohydrolase I FolE2	1.30724
PXO_02147	PXO_RS18295	30S ribosomal protein S16	1.30738
PXO_00086	PXO_RS08210	carbamoyl-phosphate synthase large subunit	1.30813
PXO_00715	PXO_RS10135	3-phosphoshikimate 1-carboxyvinyltransferase	1.30984
PXO_04398	PXO_RS04700	3,4-dihydroxy-2-butanone-4-phosphate synthase	1.31039
PXO_01435	PXO_RS15710	hydroxyproline-2-epimerase	1.3145
PXO_02355	PXO_RS19165	pilus assembly protein PilM	1.31466
PXO_02868	PXO_RS22535	HAD family hydrolase	1.31482
PXO_00236	PXO_RS07475	hypothetical protein	1.31569
PXO_01232	PXO_RS13405	methionine synthase	1.31771
PXO_01112	PXO_RS13360	23S rRNA (guanosine(2251)-2'-O)-methyltransferase RlmB	1.318
PXO_03397	PXO_RS00390	HrpE/YscL family type III secretion apparatus protein	1.31965
PXO_01816	PXO_RS13995	DUF3526 domain-containing protein	1.31972
PXO_02884	PXO_RS22465	membrane protein	1.32162
PXO_00778	PXO_RS09845	CoA pyrophosphatase	1.32213
PXO_01928	PXO_RS18160	iron transporter	1.32231
PXO_02108	PXO_RS17330	hypothetical protein	1.32644
PXO_02226	PXO_RS18505	ribosomal subunit interface protein	1.32663
PXO_01775	PXO_RS14185	DUF1295 domain-containing protein	1.32688
PXO_00455	PXO_RS08835	hypothetical protein	1.32817
PXO_04098	PXO_RS03335	YihY/virulence factor BrkB family protein	1.32983
PXO_02004	PXO_RS17825	OsmC family peroxiredoxin	1.32987
PXO_00005	PXO_RS07160	peptidase M61	1.33044
PXO_03136	PXO_RS21250	hypothetical protein	1.33045
PXO_04746	PXO_RS06395	anti-sigma factor antagonist	1.33086
PXO_02397	PXO_RS19365	porin	1.33304
PXO_01457	PXO_RS15615	TonB-dependent receptor	1.33372
PXO_00008	PXO_RS07145	cytochrome o ubiquinol oxidase subunit I	1.33389
PXO_03146	PXO_RS21200	hypothetical protein	1.33533
PXO_00264	PXO_RS07330	Hcp1 family type VI secretion system effector	1.33594
PXO_02923	PXO_RS22275	hypothetical protein	1.33598
PXO_01398	PXO_RS15885	GDP-mannose:cellobiosyl-diphosphopolyprenol alpha-mannosyltransferase	1.33676
PXO_00915	PXO_RS11225	hypothetical protein	1.33858
PXO_00537	PXO_RS09760	hypothetical protein	1.33902
PXO_00261	PXO_RS07345	type VI secretion system baseplate subunit TssF	1.33926
PXO_04727	PXO_RS06480	IS5/IS1182 family transposase	1.33968
PXO_05605	PXO_RS10830	hypothetical protein	1.34005
PXO_00580	PXO_RS10765	glyoxalase	1.34243
PXO_01324	PXO_RS16280	hypothetical protein	1.34265
PXO_02357	PXO_RS19175	hypothetical protein	1.34675
PXO_02038	PXO_RS17660	DUF2345 domain-containing protein	1.34683
PXO_04424	PXO_RS04575	hypothetical protein	1.34868
PXO_00028	PXO_RS08460	ParA family protein	1.35029
PXO_03319	PXO_RS00770	glutamate synthase large subunit	1.35567
PXO_00242	PXO_RS07445	cytochrome-c peroxidase	1.35636
PXO_01818	PXO_RS13985	ABC transporter ATP-binding protein	1.35768
PXO_02140	PXO_RS18195	cob(I)yrinic acid a,c-diamide adenosyltransferase	1.35944
PXO_01512	PXO_RS15410	FKBP-type peptidyl-prolyl cis-trans isomerase	1.36016
PXO_01401	PXO_RS15870	glycosyltransferase family 1 protein	1.36056
PXO_01321	PXO_RS16295	type IV pilus modification protein PilV	1.36101
PXO_02342	PXO_RS19100	dicarboxylate/amino acid:cation symporter	1.36114
PXO_01813	PXO_RS14010	membrane protein	1.36313
PXO_00309	PXO_RS09580	ferredoxin	1.36407
PXO_00244	PXO_RS07435	LysR family transcriptional regulator	1.3641
PXO_04233	PXO_RS03540	uroporphyrinogen-III synthase	1.36435
PXO_01157	PXO_RS13745	MFS transporter	1.36482
PXO_03652	PXO_RS00930	hypothetical protein	1.36649
PXO_02354	PXO_RS19160	fimbrial protein	1.36787
PXO_01924	PXO_RS18180	nicotinate-nucleotide--dimethylbenzimidazole phosphoribosyltransferase	1.36843
PXO_00815	PXO_RS11040	homoserine kinase	1.3722
PXO_00508	PXO_RS08560	type VI secretion protein	1.37419
PXO_03396	PXO_RS00395	EscN/YscN/HrcN family type III secretion system ATPase	1.3744
PXO_00459	PXO_RS08815	membrane protein	1.37809
PXO_03236	PXO_RS23655	4-oxalomesaconate tautomerase	1.38202
PXO_02617	PXO_RS20440	IS1595 family transposase	1.38229
PXO_02721	PXO_RS20625	Fe/S-dependent 2-methylisocitrate dehydratase AcnD	1.38883
PXO_04479	PXO_RS06005	sulfotransferase	1.38999
PXO_03948	PXO_RS24195	DUF1328 domain-containing protein	1.392
PXO_01150	PXO_RS13780	penicillin acylase family protein	1.39598
PXO_04165	PXO_RS03865	alpha,alpha-trehalase TreA	1.39708
PXO_04465	PXO_RS06065	cell division topological specificity factor	1.39866
PXO_00188	PXO_RS07715	MFS transporter	1.39875
PXO_01154	PXO_RS13760	MarR family transcriptional regulator	1.40108
PXO_00250	PXO_RS07405	type VI secretion system membrane subunit TssM	1.40288
PXO_01369	PXO_RS16020	hypothetical protein	1.40305
PXO_03144	PXO_RS21210	hypothetical protein	1.40345
PXO_04762	PXO_RS06325	endonuclease V	1.40492
PXO_00234	PXO_RS07485	hypothetical protein	1.40763
PXO_02394	PXO_RS19350	hypothetical protein	1.41013
PXO_03403	PXO_RS00360	hypersensitivity response secretion protein hrcV	1.41021
PXO_01146	PXO_RS13810	asparagine synthase B	1.4111
PXO_00696	PXO_RS10210	N-acetylmuramoyl-L-alanine amidase	1.41217
PXO_03509	PXO_RS23940	glyoxalase/bleomycin resistance/extradiol dioxygenase family protein	1.41252
PXO_00916	PXO_RS11220	HAMP domain-containing protein	1.4127
PXO_01596	PXO_RS15005	hypothetical protein	1.41283
PXO_01443	PXO_RS15670	DUF885 domain-containing protein	1.41424
PXO_02581	PXO_RS20280	IS4/IS5 family transposase	1.41653
PXO_04349	PXO_RS04920	protease	1.41683
PXO_01910	PXO_RS16720	FAD-dependent oxidoreductase	1.41732
PXO_00143	PXO_RS07935	replicative DNA helicase	1.42071
PXO_05639	PXO_RS13350	IS5-like element ISXo1 family transposase	1.42356
PXO_04764	PXO_RS06310	hypothetical protein	1.42515
PXO_04166	PXO_RS03860	endonuclease	1.42663
PXO_00252	PXO_RS07395	type VI secretion system baseplate subunit TssK	1.42735
PXO_01399	PXO_RS15880	protein GumI	1.43081
PXO_03531	PXO_RS23850	MFS transporter	1.43253
PXO_03137	PXO_RS21245	beta-ketoacyl-[acyl-carrier-protein] synthase I	1.43533
PXO_04359	PXO_RS04880	M23 family peptidase	1.43539
PXO_01479	PXO_RS15540	hypothetical protein	1.4366
PXO_02905	PXO_RS22365	3-oxoadipyl-CoA thiolase	1.43749
PXO_02952	PXO_RS22125	NAD(+) diphosphatase	1.43783
PXO_04516	PXO_RS05835	50S ribosomal protein L22	1.43835
PXO_04850	PXO_RS06860	IS5 family transposase ISXo1	1.43938
PXO_05655	PXO_RS14830	rhomboid family intramembrane serine protease	1.43939
PXO_03692	PXO_RS02355	hypothetical protein	1.43966
PXO_03395	PXO_RS00400	type III secretion protein HrpB7	1.44137
PXO_01964	PXO_RS18000	O-acetylhomoserine aminocarboxypropyltransferase/cysteine synthase	1.44157
PXO_03402	PXO_RS00365	EscU/YscU/HrcU family type III secretion system export apparatus switch protein	1.44257
PXO_02796	PXO_RS22865	hypothetical protein	1.44274
PXO_02413	PXO_RS19440	MFS transporter	1.44693
PXO_00794	PXO_RS11135	hypothetical protein	1.44698
PXO_03076	PXO_RS21545	hypothetical protein	1.44735
PXO_02750	PXO_RS23090	hypothetical protein	1.45101
PXO_01933	PXO_RS18135	4-hydroxy-2-oxovalerate aldolase	1.45663
PXO_03944	PXO_RS02595	MFS transporter	1.45725
PXO_01716	PXO_RS14480	DUF4845 domain-containing protein	1.45772
PXO_01926	PXO_RS18170	adenosylcobinamide-GDP ribazoletransferase	1.45889
PXO_04357	PXO_RS04890	glyoxalase	1.46373
PXO_00407	PXO_RS09070	polyhydroxyalkanoate synthesis repressor PhaR	1.46389
PXO_03440	PXO_RS00195	host attachment protein	1.46499
PXO_03410	PXO_RS00325	hypothetical protein	1.4691
PXO_02931	PXO_RS22240	hypothetical protein	1.47096
PXO_01749	PXO_RS14315	DUF2789 domain-containing protein	1.47262
PXO_00528	PXO_RS09680	lysine 6-aminotransferase	1.47401
PXO_03818	PXO_RS01795	GTP-binding protein	1.47637
PXO_04325	PXO_RS04390	poly-beta-1,6-N-acetyl-D-glucosamine biosynthesis protein PgaD	1.47764
PXO_00686	PXO_RS10255	type II toxin-antitoxin system prevent-host-death family antitoxin	1.47783
PXO_02094	PXO_RS17385	endoproteinase ArgC	1.48474
PXO_02992	PXO_RS21920	IS30 family transposase IS1112a	1.48666
PXO_03021	PXO_RS21790	response regulator	1.48904
PXO_04012	PXO_RS02910	RNA pyrophosphohydrolase	1.49016
PXO_02849	PXO_RS22630	hypothetical protein	1.49392
PXO_04196	PXO_RS03725	lipid kinase YegS	1.50332
PXO_01451	PXO_RS15630	hypothetical protein	1.50614
PXO_01367	PXO_RS24620	hypothetical protein	1.50634
PXO_03355	PXO_RS00605	hypothetical protein	1.52134
PXO_03959	PXO_RS02665	hypothetical protein	1.52555
PXO_01441	PXO_RS15680	aminopeptidase P family protein	1.52675
PXO_02607	PXO_RS20390	acetolactate synthase	1.53187
PXO_00831	PXO_RS10980	DNA-binding transcriptional regulator	1.5397
PXO_03406	PXO_RS00345	EscR/YscR/HrcR family type III secretion system export apparatus protein	1.54391
PXO_01395	PXO_RS15900	hypothetical protein	1.54493
PXO_03887	PXO_RS01495	MarR family transcriptional regulator	1.55228
PXO_03408	PXO_RS00335	hypothetical protein	1.56048
PXO_00810	PXO_RS11065	DUF4190 domain-containing protein	1.56115
PXO_01442	PXO_RS15675	DUF885 domain-containing protein	1.56167
PXO_01524	PXO_RS15345	Fe-S biogenesis protein NfuA	1.56381
PXO_00081	PXO_RS08235	hypothetical protein	1.56841
PXO_00756	PXO_RS27700	hypothetical protein	1.57283
PXO_01605	PXO_RS14960	pilus biogenesis protein	1.57951
PXO_00671	PXO_RS10315	hypothetical protein	1.58022
PXO_01440	PXO_RS15685	ketoglutarate semialdehyde dehydrogenase	1.58843
PXO_00179	PXO_RS07755	peptidase S10	1.5906
PXO_00260	PXO_RS07350	type VI secretion system baseplate subunit TssG	1.59224
PXO_01216	PXO_RS13485	hypothetical protein	1.59981
PXO_00351	PXO_RS09345	N-acetyltransferase	1.60175
PXO_03377	PXO_RS00480	glycoside hydrolase family 10 protein	1.61007
PXO_00198	PXO_RS07670	class I SAM-dependent methyltransferase	1.61223
PXO_04345	PXO_RS04935	gfo/Idh/MocA family oxidoreductase	1.61424
PXO_01458	PXO_RS15610	carbohydrate-binding protein	1.62048
PXO_04609	PXO_RS05380	hypothetical protein	1.62058
PXO_03407	PXO_RS00340	EscS/YscS/HrcS family type III secretion system export apparatus protein	1.62204
PXO_03255	PXO_RS23565	hypothetical protein	1.62853
PXO_03226	PXO_RS27370	hypothetical protein	1.63252
PXO_04797	PXO_RS06610	NADPH-dependent oxidoreductase	1.63815
PXO_03050	PXO_RS21665	fasciclin	1.64504
PXO_00006	PXO_RS07155	cytochrome o ubiquinol oxidase subunit IV	1.64548
PXO_03409	PXO_RS00330	hypothetical protein	1.64836
PXO_00201	PXO_RS07655	glycosyl transferase	1.66542
PXO_03318	PXO_RS00775	glutamate synthase subunit beta	1.67904
PXO_03817	PXO_RS01800	membrane protein	1.68402
PXO_02215	PXO_RS18550	cytochrome d ubiquinol oxidase subunit II	1.68828
PXO_03253	PXO_RS23575	DUF485 domain-containing protein	1.6975
PXO_01459	PXO_RS15605	glycosyl hydrolase family 43	1.69936
PXO_00592	PXO_RS10695	IS1595 family transposase	1.70169
PXO_03254	PXO_RS23570	hypothetical protein	1.70703
PXO_04326	PXO_RS04395	poly-beta-1,6 N-acetyl-D-glucosamine synthase	1.71412
PXO_00235	PXO_RS07480	IS5 family transposase	1.72171
PXO_01394	PXO_RS15905	undecaprenyl-phosphate glucose phosphotransferase	1.7351
PXO_00599	PXO_RS10670	succinate dehydrogenase assembly factor 2 family protein	1.73794
PXO_00266	PXO_RS07320	type VI secretion system contractile sheath small subunit	1.74323
PXO_01392	PXO_RS15910	polysaccharide biosynthesis protein GumC	1.74555
PXO_00427	PXO_RS08960	ribbon-helix-helix protein, CopG family	1.74754
PXO_03405	PXO_RS00350	YscQ/HrcQ family type III secretion apparatus protein	1.76697
PXO_01726	PXO_RS14435	FAD-dependent oxidoreductase	1.76865
PXO_01954	PXO_RS18045	molecular chaperone HtpG	1.80301
PXO_02380	PXO_RS19280	TIGR02449 family protein	1.80363
PXO_03672	PXO_RS25065	hypothetical protein	1.81933
PXO_03398	PXO_RS00385	type III secretion protein HrpB4	1.83022
PXO_04327	PXO_RS04400	poly-beta-1,6-N-acetyl-D-glucosamine N-deacetylase PgaB	1.83626
PXO_01515	PXO_RS15395	DNA-binding response regulator	1.84524
PXO_04034	PXO_RS03020	IS5-like element ISXo1 family transposase	1.85059
PXO_01460	PXO_RS15600	S9 family peptidase	1.87267
PXO_01604	PXO_RS14965	hypothetical protein	1.8922
PXO_00265	PXO_RS07325	type VI secretion system contractile sheath large subunit	1.89579
PXO_01953	PXO_RS18050	AraC family transcriptional regulator	1.94422
PXO_03059	PXO_RS21620	protease	1.94442
PXO_04348	PXO_RS04925	hypothetical protein	1.94984
PXO_03322	PXO_RS00755	hypothetical protein	1.95849
PXO_06290	PXO_RS06475	membrane protein	1.96423
PXO_04778	PXO_RS06700	hypothetical protein	1.96757
PXO_00804	PXO_RS11090	aspartate racemase	1.97491
PXO_02077	PXO_RS17470	hypothetical protein	1.97581
PXO_04189	PXO_RS03760	hypothetical protein	1.97584
PXO_00007	PXO_RS07150	cytochrome o ubiquinol oxidase subunit III	1.9975
PXO_04886	PXO_RS06900	prepilin-type N-terminal cleavage/methylation domain-containing protein	2.00773
PXO_03627	PXO_RS01045	hypothetical protein	2.0089
PXO_00221	PXO_RS07555	hypothetical protein	2.01725
PXO_04169	PXO_RS03845	hypothetical protein	2.0519
PXO_01513	PXO_RS15405	hypothetical protein	2.05216
PXO_05689	PXO_RS17195	IS5 family transposase ISXo1	2.10961
PXO_02510	PXO_RS19940	S46 family peptidase	2.16675
PXO_03061	PXO_RS21615	adhesin	2.20492
PXO_03127	PXO_RS21300	hypothetical protein	2.20532
PXO_04885	PXO_RS06905	membrane protein	2.22363
PXO_02128	PXO_RS17240	DUF2946 domain-containing protein	2.28625
PXO_03260	PXO_RS23540	hypothetical protein	2.29196
PXO_03507	PXO_RS23950	hypothetical protein	2.33858
PXO_02718	PXO_RS20635	methylisocitrate lyase	2.4763
PXO_01867	PXO_RS16940	DUF378 domain-containing protein	2.50429
PXO_04787	PXO_RS06660	MerC domain-containing protein	2.59263
PXO_04483	PXO_RS25610	hypothetical protein	2.61607
PXO_04672	PXO_RS05075	hemin uptake protein HemP	2.802
PXO_02396	PXO_RS19360	C4-dicarboxylate transporter	4.08175
PXO_02129	PXO_RS17235	TonB-dependent receptor	10.5326
PXO_02130	PXO_RS17230	PepSY domain-containing protein	11.7074

## Sheet: Sheet2
Gene ID	log2 fold change	Gene Product
PXO_RS23115	-1.98495	hypothetical protein
PXO_RS17900	-1.96464	M23 family peptidase
PXO_RS02300	-1.95818	molecular chaperone GroES
PXO_RS01525	-1.90519	HTH-type transcriptional repressor FabR
PXO_RS18140	-1.90262	TonB-dependent siderophore receptor
PXO_RS05475	-1.9002	peroxiredoxin
PXO_RS20545	-1.85154	Hsp20/alpha crystallin family protein
PXO_RS23550	-1.83537	hypothetical protein
PXO_RS19680	-1.81324	type VI secretion system tip protein VgrG
PXO_RS09335	-1.79398	acetylornithine carbamoyltransferase
PXO_RS22790	-1.79116	porphobilinogen synthase
PXO_RS20345	-1.77859	hypothetical protein
PXO_RS22890	-1.77585	ABC transporter permease
PXO_RS05485	-1.77567	hypothetical protein
PXO_RS21835	-1.76132	IS1595 family transposase
PXO_RS00005	-1.72033	chromosomal replication initiator protein DnaA
PXO_RS14515	-1.71673	cation transporter
PXO_RS23360	-1.71171	NAD(P)-dependent alcohol dehydrogenase
PXO_RS13590	-1.69812	LysR family transcriptional regulator
PXO_RS14240	-1.68984	alkene reductase
PXO_RS01950	-1.68486	IS630 family transposase
PXO_RS22795	-1.67777	hypothetical protein
PXO_RS04500	-1.67665	DDE transposase
PXO_RS08350	-1.67257	hypothetical protein
PXO_RS21905	-1.66908	Fis family transcriptional regulator
PXO_RS18245	-1.6655	ATP-dependent chaperone ClpB
PXO_RS22700	-1.66211	hypothetical protein
PXO_RS21580	-1.65567	hypothetical protein
PXO_RS16555	-1.65512	tryptophan synthase subunit beta
PXO_RS20775	-1.64876	aminoglycoside phosphotransferase
PXO_RS21700	-1.6467	hypothetical protein
PXO_RS05080	-1.64603	hypothetical protein
PXO_RS18335	-1.64382	galactose mutarotase
PXO_RS17915	-1.64265	DUF1439 domain-containing protein
PXO_RS23195	-1.63005	ABC transporter permease
PXO_RS11115	-1.62965	sensor histidine kinase
PXO_RS10190	-1.6231	IS5/IS1182 family transposase
PXO_RS04060	-1.61864	HslU--HslV peptidase ATPase subunit
PXO_RS07560	-1.61809	cytochrome c-type biogenesis protein CcmH
PXO_RS05740	-1.61114	preprotein translocase subunit SecE
PXO_RS09785	-1.61087	phosphate ABC transporter substrate-binding protein PstS
PXO_RS15845	-1.61061	transposase
PXO_RS05435	-1.60397	peptide-methionine (S)-S-oxide reductase
PXO_RS14130	-1.60161	ferredoxin
PXO_RS10885	-1.59471	hypothetical protein
PXO_RS07685	-1.58949	glycosyl transferase
PXO_RS00950	-1.58234	IS630 family transposase
PXO_RS03635	-1.5775	K+/H+ antiporter subunit F
PXO_RS15095	-1.57694	hypothetical protein
PXO_RS07385	-1.57617	hypothetical protein
PXO_RS02880	-1.57617	QacE family quaternary ammonium compound efflux SMR transporter
PXO_RS02835	-1.57461	hypothetical protein
PXO_RS13725	-1.57173	hypothetical protein
PXO_RS20005	-1.56674	membrane protein
PXO_RS21715	-1.56467	DUF2236 domain-containing protein
PXO_RS08850	-1.56234	DUF4105 domain-containing protein
PXO_RS22295	-1.56172	JAB domain-containing protein
PXO_RS04990	-1.55611	IS30 family transposase IS1112a
PXO_RS23760	-1.55018	3-phosphoglycerate dehydrogenase
PXO_RS06490	-1.54983	IS5 family transposase ISXo1
PXO_RS22725	-1.54637	catalase
PXO_RS08650	-1.53941	1-phosphofructokinase
PXO_RS17820	-1.53426	glycine zipper 2TM domain-containing protein
PXO_RS05940	-1.52871	IS630 family transposase
PXO_RS17105	-1.51827	IS5/IS1182 family transposase
PXO_RS02325	-1.51499	3-deoxy-7-phosphoheptulonate synthase
PXO_RS17925	-1.51333	peptidase
PXO_RS15950	-1.51032	50S ribosomal protein L35
PXO_RS10175	-1.50893	efflux RND transporter periplasmic adaptor subunit
PXO_RS05710	-1.50329	redox-regulated ATPase YchF
PXO_RS20325	-1.50117	IS1595 family transposase
PXO_RS09910	-1.50068	DUF2939 domain-containing protein
PXO_RS27110	-1.49638	hypothetical protein
PXO_RS06635	-1.49572	short-chain dehydrogenase
PXO_RS01035	-1.4934	3-oxoacyl-ACP reductase
PXO_RS20540	-1.49174	cytochrome c biogenesis protein
PXO_RS09110	-1.48729	cold-shock protein
PXO_RS23690	-1.48691	hypothetical protein
PXO_RS16120	-1.4857	hypothetical protein
PXO_RS21965	-1.48494	ABC transporter ATP-binding protein
PXO_RS22830	-1.48405	cupin-like domain-containing protein
PXO_RS08710	-1.48403	IS5/IS1182 family transposase
PXO_RS02380	-1.48123	hypothetical protein
PXO_RS08300	-1.47928	aconitate hydratase AcnA
PXO_RS22720	-1.47407	ankyrin repeat domain-containing protein
PXO_RS23180	-1.47139	N-acetyltransferase
PXO_RS09555	-1.46872	molecular chaperone HtpG
PXO_RS10365	-1.46749	glutathione peroxidase
PXO_RS21795	-1.46486	hypothetical protein
PXO_RS10155	-1.46454	DNA-binding response regulator
PXO_RS02150	-1.46034	hypothetical protein
PXO_RS00970	-1.46023	DUF3274 domain-containing protein
PXO_RS20895	-1.46015	LPS export ABC transporter permease LptG
PXO_RS09150	-1.45998	hypothetical protein
PXO_RS07010	-1.45622	TonB-dependent receptor
PXO_RS04710	-1.45558	N utilization substance protein B
PXO_RS01445	-1.45381	hypothetical protein
PXO_RS11125	-1.4532	IS630 family transposase
PXO_RS10240	-1.45308	pantoate--beta-alanine ligase
PXO_RS10375	-1.44898	ABC transporter ATP-binding protein
PXO_RS15945	-1.44816	50S ribosomal protein L20
PXO_RS05460	-1.44799	nucleoside diphosphate kinase regulator
PXO_RS23110	-1.44703	polyvinylalcohol dehydrogenase
PXO_RS04505	-1.44676	IS5/IS1182 family transposase
PXO_RS18585	-1.44329	serine protease
PXO_RS13620	-1.44151	molecular chaperone DnaK
PXO_RS01375	-1.44089	microcystin dependent protein
PXO_RS13795	-1.44012	TonB-dependent siderophore receptor
PXO_RS07045	-1.43806	hypothetical protein
PXO_RS15215	-1.43565	DUF3011 domain-containing protein
PXO_RS15820	-1.42786	IS630 family transposase
PXO_RS20985	-1.42722	alanine acetyltransferase
PXO_RS18450	-1.42613	DUF3108 domain-containing protein
PXO_RS06120	-1.42429	hypothetical protein
PXO_RS08045	-1.41848	ferredoxin family protein
PXO_RS19595	-1.41817	MoaD/ThiS family protein
PXO_RS18400	-1.41694	GlsB/YeaQ/YmgE family stress response membrane protein
PXO_RS01440	-1.41617	DUF4123 domain-containing protein
PXO_RS18485	-1.4158	LPS export ABC transporter periplasmic protein LptC
PXO_RS14255	-1.41548	phosphonoacetate hydrolase
PXO_RS06530	-1.41452	hypothetical protein
PXO_RS09795	-1.41131	porin
PXO_RS16595	-1.4111	chorismate synthase
PXO_RS16605	-1.41075	SCO family protein
PXO_RS14630	-1.41073	L-serine ammonia-lyase
PXO_RS22325	-1.41018	serine protein kinase RIO
PXO_RS09010	-1.40771	ribonuclease D
PXO_RS03695	-1.40521	IS630 family transposase
PXO_RS10495	-1.4049	transposase
PXO_RS09080	-1.40227	tRNA glutamyl-Q(34) synthetase GluQRS
PXO_RS10300	-1.39733	zinc carboxypeptidase
PXO_RS10185	-1.39671	IS30-like element IS1112b family transposase
PXO_RS21970	-1.39634	sulfotransferase
PXO_RS07720	-1.39455	LLM class flavin-dependent oxidoreductase
PXO_RS09830	-1.39313	hypothetical protein
PXO_RS16660	-1.39234	dienelactone hydrolase family protein
PXO_RS11275	-1.39181	IMP dehydrogenase
PXO_RS01225	-1.38956	L-histidine N(alpha)-methyltransferase
PXO_RS26370	-1.38907	hypothetical protein
PXO_RS16740	-1.38797	NlpC/P60 family protein
PXO_RS14105	-1.38752	IS630 family transposase
PXO_RS00285	-1.38311	hypothetical protein
PXO_RS11325	-1.38284	polysaccharide biosynthesis protein
PXO_RS11345	-1.37958	integration host factor subunit beta
PXO_RS25820	-1.37926	chemotaxis protein
PXO_RS21960	-1.37913	HlyD family secretion protein
PXO_RS26410	-1.37881	hypothetical protein
PXO_RS21575	-1.37873	peptide-methionine (R)-S-oxide reductase
PXO_RS17100	-1.37838	hypothetical protein
PXO_RS21540	-1.37739	hypothetical protein
PXO_RS04065	-1.377	HAD family hydrolase
PXO_RS03255	-1.37635	IS1595 family transposase
PXO_RS05640	-1.37466	acylphosphatase
PXO_RS06645	-1.37369	TonB-dependent receptor
PXO_RS04095	-1.3735	HlyD family secretion protein
PXO_RS09185	-1.37189	EF-P beta-lysylation protein EpmB
PXO_RS03850	-1.37177	autotransporter
PXO_RS06075	-1.36641	septum site-determining protein MinC
PXO_RS19120	-1.36518	VWA domain-containing protein
PXO_RS13535	-1.36506	adenylosuccinate lyase
PXO_RS00935	-1.36391	hypothetical protein
PXO_RS08930	-1.36065	hypothetical protein
PXO_RS18610	-1.35792	cupin-like domain-containing protein
PXO_RS05045	-1.35702	ribokinase
PXO_RS09155	-1.35469	ribonuclease
PXO_RS02280	-1.35467	hypothetical protein
PXO_RS05060	-1.35273	IS5-like element ISXo1 family transposase
PXO_RS21445	-1.35071	membrane protein
PXO_RS17215	-1.3504	assimilatory sulfite reductase (NADPH) flavoprotein subunit
PXO_RS03240	-1.35034	ISL3 family transposase
PXO_RS19675	-1.34645	DUF3274 domain-containing protein
PXO_RS11215	-1.34555	divalent metal cation transporter
PXO_RS18475	-1.34498	KpsF/GutQ family sugar-phosphate isomerase
PXO_RS21185	-1.34481	maleylacetoacetate isomerase
PXO_RS05450	-1.34427	IS1595 family transposase
PXO_RS04145	-1.3434	rod shape-determining protein MreD
PXO_RS16665	-1.34206	HIT family protein
PXO_RS14500	-1.34144	hypothetical protein
PXO_RS20000	-1.34085	hypothetical protein
PXO_RS15370	-1.33856	DUF3300 domain-containing protein
PXO_RS02685	-1.33609	hypothetical protein
PXO_RS03355	-1.33538	30S ribosomal protein S21
PXO_RS23330	-1.33366	hypothetical protein
PXO_RS19260	-1.33273	Xaa-Pro dipeptidase
PXO_RS15220	-1.33221	zinc ribbon domain-containing protein
PXO_RS06575	-1.33157	glycine zipper 2TM domain-containing protein
PXO_RS10230	-1.33128	2-amino-4-hydroxy-6-hydroxymethyldihydropteridine diphosphokinase
PXO_RS00565	-1.33073	hypothetical protein
PXO_RS04585	-1.33049	hypothetical protein
PXO_RS22820	-1.32739	TonB-dependent receptor
PXO_RS09490	-1.32349	cytochrome c
PXO_RS01585	-1.32229	TonB-dependent receptor
PXO_RS17200	-1.32199	endonuclease
PXO_RS14655	-1.32058	peptide chain release factor 3
PXO_RS21100	-1.31832	ABC transporter permease
PXO_RS16915	-1.31817	IS1595 family transposase
PXO_RS21675	-1.31501	putative DNA modification/repair radical SAM protein
PXO_RS02040	-1.31465	DNA-binding response regulator
PXO_RS03925	-1.31286	endoglucanase
PXO_RS14265	-1.31242	ISL3 family transposase
PXO_RS09125	-1.31173	YdiU family protein
PXO_RS08155	-1.30597	ferrous iron transporter B
PXO_RS02925	-1.30524	IS1595 family transposase
PXO_RS21085	-1.30414	dTDP-glucose 4,6-dehydratase
PXO_RS02680	-1.30268	hypothetical protein
PXO_RS07775	-1.30182	hypothetical protein
PXO_RS00925	-1.30111	DDE transposase
PXO_RS23040	-1.30111	IS1595 family transposase
PXO_RS15160	-1.30066	protein TolR
PXO_RS21255	-1.30055	oligopeptidase A
PXO_RS07605	-1.29925	hypothetical protein
PXO_RS04280	-1.29905	6-phosphogluconate dehydrogenase (decarboxylating)
PXO_RS05385	-1.29752	glutathione S-transferase
PXO_RS02705	-1.29665	Ax21 family protein
PXO_RS14660	-1.29555	hemolysin D
PXO_RS02690	-1.29471	sigma-54-dependent Fis family transcriptional regulator
PXO_RS00490	-1.2942	glycogen synthase GlgA
PXO_RS03600	-1.29364	tryptophan 2,3-dioxygenase
PXO_RS06800	-1.29353	efflux RND transporter periplasmic adaptor subunit
PXO_RS13390	-1.2921	acyl-CoA dehydrogenase
PXO_RS20370	-1.29148	biopolymer transporter Tol
PXO_RS20935	-1.29062	IS3 family transposase
PXO_RS26600	-1.28889	hypothetical protein
PXO_RS18480	-1.28587	haloacid dehalogenase
PXO_RS27975	-1.2848	hypothetical protein
PXO_RS05465	-1.28459	LysR family transcriptional regulator
PXO_RS01460	-1.28189	DDE transposase
PXO_RS18240	-1.28166	hypothetical protein
PXO_RS08310	-1.2801	PIN domain-containing protein
PXO_RS23250	-1.28004	formamidopyrimidine-DNA glycosylase
PXO_RS17895	-1.27546	DNA-binding protein
PXO_RS19030	-1.27487	two-component sensor histidine kinase
PXO_RS23105	-1.27482	gluconokinase
PXO_RS17095	-1.27258	Rieske (2Fe-2S) protein
PXO_RS14360	-1.27085	GGDEF domain-containing protein
PXO_RS18085	-1.27083	hypothetical protein
PXO_RS17830	-1.26794	aspartate carbamoyltransferase
PXO_RS00280	-1.26728	hypothetical protein
PXO_RS10295	-1.26724	glycosyl hydrolase
PXO_RS21695	-1.26309	aldo/keto reductase
PXO_RS16830	-1.26248	SIMPL domain-containing protein
PXO_RS02265	-1.25976	RNA polymerase sigma factor RpoH
PXO_RS16610	-1.25905	phosphatidylserine decarboxylase proenzyme
PXO_RS06815	-1.25897	ABC transporter ATP-binding protein
PXO_RS04495	-1.25819	cystathionine gamma-synthase
PXO_RS03535	-1.2571	glycosyl transferase
PXO_RS16140	-1.25683	hypothetical protein
PXO_RS23345	-1.25172	cellulase
PXO_RS00580	-1.2515	hypothetical protein
PXO_RS16805	-1.24857	metalloprotease TldD
PXO_RS16355	-1.24768	DUF2272 domain-containing protein
PXO_RS05730	-1.2475	elongation factor Tu
PXO_RS23240	-1.24529	DDE transposase
PXO_RS07515	-1.24513	efflux RND transporter periplasmic adaptor subunit
PXO_RS03170	-1.24496	GTP cyclohydrolase II RibA
PXO_RS21335	-1.24462	IS1595 family transposase
PXO_RS05980	-1.24371	DUF3396 domain-containing protein
PXO_RS07940	-1.24178	isopentenyl transferase
PXO_RS01110	-1.24115	membrane protein
PXO_RS21670	-1.23772	DNA polymerase
PXO_RS03350	-1.23752	GatB/YqeY domain-containing protein
PXO_RS22135	-1.23614	iron-sulfur cluster insertion protein ErpA
PXO_RS17070	-1.23529	autotransporter domain-containing esterase
PXO_RS14260	-1.2344	cation transporter
PXO_RS23200	-1.234	outer membrane lipid asymmetry maintenance protein MlaD
PXO_RS22695	-1.23303	DNA-binding response regulator
PXO_RS19590	-1.23227	molybdopterin-converting factor subunit 2
PXO_RS08750	-1.23119	MFS transporter
PXO_RS09670	-1.22932	hypothetical protein
PXO_RS18490	-1.22909	lipopolysaccharide transport periplasmic protein LptA
PXO_RS04205	-1.2278	D-alanyl-D-alanine carboxypeptidase
PXO_RS14390	-1.22578	DNA ligase-associated DEXH box helicase
PXO_RS10865	-1.22565	hypothetical protein
PXO_RS10170	-1.22397	CusA/CzcA family heavy metal efflux RND transporter
PXO_RS09815	-1.22277	carbonate dehydratase
PXO_RS10225	-1.22237	polynucleotide adenylyltransferase PcnB
PXO_RS18620	-1.22231	TonB-dependent receptor
PXO_RS03855	-1.22166	IS5-like element ISXo1 family transposase
PXO_RS08230	-1.22116	IS701 family transposase
PXO_RS21475	-1.22074	YajQ family cyclic di-GMP-binding protein
PXO_RS21015	-1.22023	ABC transporter permease
PXO_RS14495	-1.21967	PDZ domain-containing protein
PXO_RS02340	-1.21861	hypothetical protein
PXO_RS10075	-1.21856	histidine ammonia-lyase
PXO_RS21265	-1.21622	hypothetical protein
PXO_RS02250	-1.21565	ABC transporter permease
PXO_RS03710	-1.21276	J domain-containing protein
PXO_RS07740	-1.21274	DUF47 domain-containing protein
PXO_RS00495	-1.21259	1,4-alpha-glucan branching enzyme
PXO_RS06370	-1.21168	chemotaxis protein CheW
PXO_RS03820	-1.20984	1,4-beta-cellobiosidase
PXO_RS18520	-1.20977	RNase adaptor protein RapZ
PXO_RS13775	-1.2096	bacterioferritin
PXO_RS04155	-1.2091	rod shape-determining protein RodA
PXO_RS18090	-1.20879	ABC transporter ATP-binding protein
PXO_RS19955	-1.20835	L-threonine 3-dehydrogenase
PXO_RS14035	-1.2059	IS1595 family transposase
PXO_RS14385	-1.20564	ATP-dependent DNA ligase
PXO_RS19085	-1.20503	M23 family peptidase
PXO_RS01715	-1.20497	twin-arginine translocase subunit TatC
PXO_RS18515	-1.20435	HPr kinase/phosphorylase
PXO_RS18990	-1.20273	endonuclease
PXO_RS15170	-1.2022	tol-pal system-associated acyl-CoA thioesterase
PXO_RS15470	-1.20174	IS5/IS1182 family transposase
PXO_RS10085	-1.20121	formimidoylglutamate deiminase
PXO_RS05120	-1.20119	arylesterase
PXO_RS14865	-1.20094	hypothetical protein
PXO_RS00690	-1.19982	IS1595 family transposase
PXO_RS13615	-1.19978	molecular chaperone DnaJ
PXO_RS02435	-1.19942	anti-sigma factor antagonist
PXO_RS19450	-1.19882	amylosucrase
PXO_RS21585	-1.19867	flagellar motor stator protein MotA
PXO_RS09240	-1.19733	acyl-CoA thioesterase
PXO_RS18270	-1.19672	RNA-binding S4 domain-containing protein
PXO_RS22615	-1.19635	entericidin, EcnA/B family
PXO_RS01700	-1.1963	hypothetical protein
PXO_RS20720	-1.1958	IS1595 family transposase
PXO_RS22690	-1.19556	two-component sensor histidine kinase
PXO_RS15110	-1.19517	7-cyano-7-deazaguanine synthase
PXO_RS21175	-1.19488	DUF4398 domain-containing protein
PXO_RS23100	-1.19476	MFS transporter
PXO_RS05050	-1.19456	nucleoside transporter NupC
PXO_RS23075	-1.19305	membrane protein
PXO_RS08515	-1.19286	TonB-dependent receptor
PXO_RS21690	-1.19213	flavodoxin family protein
PXO_RS18410	-1.19187	nucleotidyltransferase family protein
PXO_RS17025	-1.19124	virulence regulator
PXO_RS07875	-1.19101	RNA-binding protein Hfq
PXO_RS01580	-1.19081	MFS transporter
PXO_RS10080	-1.19076	imidazolonepropionase
PXO_RS21710	-1.19017	M13 family peptidase
PXO_RS19125	-1.18989	DUF4381 domain-containing protein
PXO_RS15285	-1.18976	DNA mismatch repair protein MutS
PXO_RS03990	-1.18974	DUF481 domain-containing protein
PXO_RS15165	-1.18953	protein TolQ
PXO_RS08680	-1.18934	IS1595 family transposase
PXO_RS02750	-1.1885	DUF1338 domain-containing protein
PXO_RS21850	-1.18704	hypothetical protein
PXO_RS22745	-1.1862	hypothetical protein
PXO_RS21170	-1.18601	membrane protein
PXO_RS01710	-1.18597	twin-arginine translocase subunit TatB
PXO_RS19435	-1.18553	LacI family transcriptional regulator
PXO_RS19130	-1.18533	DUF58 domain-containing protein
PXO_RS16600	-1.18448	50S ribosomal protein L3 N(5)-glutamine methyltransferase
PXO_RS08195	-1.184	4-hydroxy-tetrahydrodipicolinate reductase
PXO_RS08325	-1.18391	bifunctional diguanylate cyclase/phosphodiesterase
PXO_RS08330	-1.1825	chemotaxis response regulator protein-glutamate methylesterase
PXO_RS17225	-1.18218	phosphoadenosine phosphosulfate reductase
PXO_RS22705	-1.18174	tRNA dihydrouridine(20/20a) synthase DusA
PXO_RS22730	-1.18152	hemolysin D
PXO_RS08975	-1.18078	hypothetical protein
PXO_RS24035	-1.18068	50S ribosomal protein L34
PXO_RS10570	-1.18029	response regulator
PXO_RS22660	-1.17855	type III pantothenate kinase
PXO_RS18705	-1.17723	hypothetical protein
PXO_RS14395	-1.17652	phosphoesterase
PXO_RS08410	-1.17624	IS1595 family transposase
PXO_RS10160	-1.17577	sensor histidine kinase
PXO_RS00505	-1.17467	4-alpha-glucanotransferase
PXO_RS10180	-1.17419	autotransporter domain-containing protein
PXO_RS13685	-1.17378	HNH endonuclease
PXO_RS22770	-1.17364	iron-uptake factor
PXO_RS22575	-1.17257	EamA family transporter RarD
PXO_RS15995	-1.172	excinuclease ABC subunit B
PXO_RS03655	-1.17185	monovalent cation/H+ antiporter subunit A
PXO_RS05610	-1.17078	asparaginase
PXO_RS21570	-1.17029	hypothetical protein
PXO_RS14505	-1.17007	RNA polymerase sigma factor RpoE
PXO_RS02185	-1.1691	hypothetical protein
PXO_RS18080	-1.16865	LysR family transcriptional regulator
PXO_RS21415	-1.16815	hypothetical protein
PXO_RS05995	-1.16797	glycine dehydrogenase (aminomethyl-transferring)
PXO_RS06420	-1.16742	IS630 family transposase
PXO_RS22450	-1.16709	glycoside hydrolase family 15 protein
PXO_RS08465	-1.16579	flagellar motor protein MotD
PXO_RS21190	-1.16552	fumarylacetoacetate hydrolase
PXO_RS20555	-1.16483	bacterioferritin
PXO_RS17220	-1.16362	assimilatory sulfite reductase (NADPH) hemoprotein subunit
PXO_RS20115	-1.1634	translational GTPase TypA
PXO_RS08405	-1.16327	methyl-accepting chemotaxis protein
PXO_RS10265	-1.16312	DUF839 domain-containing protein
PXO_RS10415	-1.16211	GGDEF domain-containing protein
PXO_RS14670	-1.16078	IS630 family transposase
PXO_RS20955	-1.16076	lytic murein transglycosylase
PXO_RS21090	-1.16068	electron transfer flavoprotein subunit beta/FixA family protein
PXO_RS01940	-1.16038	alanine--glyoxylate aminotransferase family protein
PXO_RS04650	-1.15975	hypothetical protein
PXO_RS05210	-1.15933	LPS-assembly protein LptD
PXO_RS23555	-1.15903	DNA-binding response regulator
PXO_RS14705	-1.15902	TetR/AcrR family transcriptional regulator
PXO_RS02785	-1.15858	NADPH-dependent 7-cyano-7-deazaguanine reductase QueF
PXO_RS01105	-1.15747	membrane protein
PXO_RS18070	-1.15651	alpha/beta hydrolase
PXO_RS23455	-1.15498	hypothetical protein
PXO_RS19210	-1.15438	DNA-directed RNA polymerase subunit omega
PXO_RS22620	-1.15407	entericidin, EcnA/B family
PXO_RS23870	-1.15342	hypothetical protein
PXO_RS10055	-1.15328	hypothetical protein
PXO_RS03390	-1.15255	IS1595 family transposase
PXO_RS04985	-1.15204	TetR/AcrR family transcriptional regulator
PXO_RS04485	-1.15189	transposase
PXO_RS15155	-1.15125	cell envelope integrity protein TolA
PXO_RS01935	-1.15095	allantoinase PuuE
PXO_RS07425	-1.15036	hypothetical protein
PXO_RS17155	-1.15034	hypothetical protein
PXO_RS22590	-1.14888	hypothetical protein
PXO_RS14370	-1.14795	hypothetical protein
PXO_RS04805	-1.14742	16S rRNA (cytosine(1402)-N(4))-methyltransferase RsmH
PXO_RS04960	-1.14742	sulfotransferase
PXO_RS03275	-1.14707	DUF3526 domain-containing protein
PXO_RS21560	-1.14705	D-amino acid dehydrogenase small subunit
PXO_RS00500	-1.1469	malto-oligosyltrehalose trehalohydrolase
PXO_RS01930	-1.14651	DUF3225 domain-containing protein
PXO_RS10380	-1.14635	fumarate hydratase
PXO_RS10950	-1.14599	1-(5-phosphoribosyl)-5-((5-phosphoribosylamino)methylideneamino)imidazole-4-carboxamide isomerase
PXO_RS15580	-1.14591	glycoside hydrolase family 127 protein
PXO_RS19560	-1.14565	membrane protein
PXO_RS18120	-1.14514	Kef family K(+) transporter
PXO_RS09980	-1.14399	asparagine--tRNA ligase
PXO_RS21550	-1.14349	DUF3016 domain-containing protein
PXO_RS02580	-1.14317	dihydroxy-acid dehydratase
PXO_RS06130	-1.14272	phosphoribosylglycinamide formyltransferase 2
PXO_RS10250	-1.14208	glucose-6-phosphate isomerase
PXO_RS15020	-1.14207	hypothetical protein
PXO_RS23350	-1.14203	cellulase
PXO_RS06465	-1.14197	IS630 family transposase
PXO_RS02715	-1.14065	protein-export protein SecB
PXO_RS21045	-1.14025	hypothetical protein
PXO_RS00225	-1.1391	IS630 family transposase
PXO_RS10235	-1.13869	3-methyl-2-oxobutanoate hydroxymethyltransferase
PXO_RS05455	-1.13811	transaldolase
PXO_RS05430	-1.1378	DUF4440 domain-containing protein
PXO_RS16700	-1.13725	DUF1751 domain-containing protein
PXO_RS21080	-1.13702	glucose-1-phosphate thymidylyltransferase
PXO_RS02765	-1.13649	efflux RND transporter periplasmic adaptor subunit
PXO_RS00135	-1.13648	TonB-dependent receptor
PXO_RS05805	-1.13609	30S ribosomal protein S10
PXO_RS18615	-1.1345	peptide ABC transporter permease
PXO_RS19340	-1.13445	IS3 family transposase
PXO_RS00080	-1.13329	fructose 1,6-bisphosphatase
PXO_RS02695	-1.12925	sensor histidine kinase
PXO_RS05315	-1.1283	gfo/Idh/MocA family oxidoreductase
PXO_RS13695	-1.12687	glycosyl transferase
PXO_RS23615	-1.12584	alkaline phosphatase
PXO_RS14995	-1.12517	tRNA (adenosine(37)-N6)-threonylcarbamoyltransferase complex dimerization subunit type 1 TsaB
PXO_RS21535	-1.12468	PAS domain-containing sensor histidine kinase
PXO_RS21460	-1.12457	ABC transporter permease
PXO_RS26635	-1.12423	hypothetical protein
PXO_RS05300	-1.12398	hypothetical protein
PXO_RS06360	-1.12382	protein-glutamate O-methyltransferase CheR
PXO_RS06470	-1.12382	peptidase C1
PXO_RS14860	-1.12367	metal-independent alpha-mannosidase
PXO_RS21095	-1.1231	electron transfer flavoprotein subunit alpha/FixB family protein
PXO_RS19420	-1.12232	porin
PXO_RS04705	-1.12144	6,7-dimethyl-8-ribityllumazine synthase
PXO_RS16885	-1.12105	DNA polymerase III subunit delta
PXO_RS01285	-1.12098	alpha/beta hydrolase
PXO_RS15365	-1.12091	zinc transporter ZupT
PXO_RS20140	-1.12074	TonB-dependent outer membrane Receptor
PXO_RS19525	-1.12057	peptide deformylase
PXO_RS09835	-1.12054	enoyl-CoA hydratase
PXO_RS14835	-1.12027	IS30 family transposase IS1112a
PXO_RS22285	-1.11979	deoxyuridine 5'-triphosphate nucleotidohydrolase
PXO_RS18930	-1.11969	IS5-like element ISXo1 family transposase
PXO_RS01575	-1.11969	alpha-N-arabinofuranosidase
PXO_RS16735	-1.11889	NlpC/P60 family protein
PXO_RS18875	-1.11803	ion transporter
PXO_RS18415	-1.11606	DnaA regulatory inactivator Hda
PXO_RS10940	-1.11489	bifunctional phosphoribosyl-AMP cyclohydrolase/phosphoribosyl-ATP diphosphatase HisIE
PXO_RS08755	-1.11309	sulfurtransferase FdhD
PXO_RS17730	-1.112	HAD family hydrolase
PXO_RS14150	-1.11122	RNA polymerase sigma factor
PXO_RS10955	-1.11121	imidazole glycerol phosphate synthase subunit HisH
PXO_RS21630	-1.11039	DUF3297 domain-containing protein
PXO_RS08645	-1.10963	PTS fructose transporter subunit IIBC
PXO_RS18395	-1.10955	IS630 family transposase
PXO_RS01220	-1.10795	ergothioneine biosynthesis protein EgtB
PXO_RS14230	-1.10744	DUF2383 domain-containing protein
PXO_RS18405	-1.10739	aminoglycoside phosphotransferase
PXO_RS23930	-1.10658	IS5 family transposase
PXO_RS21430	-1.10566	dihydrolipoyllysine-residue acetyltransferase
PXO_RS14225	-1.10554	RNA 2',3'-cyclic phosphodiesterase
PXO_RS19670	-1.10371	DUF2875 domain-containing protein
PXO_RS19135	-1.10363	MoxR family ATPase
PXO_RS16560	-1.10315	LysR family transcriptional regulator
PXO_RS06630	-1.10248	OmpA family lipoprotein
PXO_RS15030	-1.10104	pyrroloquinoline quinone biosynthesis protein PqqB
PXO_RS10280	-1.10077	sensor domain-containing phosphodiesterase
PXO_RS21105	-1.10033	ABC transporter ATP-binding protein
PXO_RS23780	-1.10032	peptidase
PXO_RS05510	-1.09936	N-formylglutamate amidohydrolase
PXO_RS11285	-1.09917	DUF1244 domain-containing protein
PXO_RS19015	-1.09751	hypothetical protein
PXO_RS21470	-1.09716	EamA/RhaT family transporter
PXO_RS04080	-1.09691	sensor domain-containing diguanylate cyclase
PXO_RS20900	-1.09645	LPS export ABC transporter permease LptF
PXO_RS22035	-1.09629	IS1595 family transposase
PXO_RS23055	-1.09488	L-fucose:H+ symporter permease
PXO_RS03895	-1.09418	hypothetical protein
PXO_RS04230	-1.09296	tail-specific protease
PXO_RS14115	-1.09229	DUF2147 domain-containing protein
PXO_RS08040	-1.09213	hypothetical protein
PXO_RS22505	-1.09167	8-amino-7-oxononanoate synthase
PXO_RS10120	-1.09148	protein-methionine-sulfoxide reductase catalytic subunit MsrP
PXO_RS01660	-1.09119	LacI family DNA-binding transcriptional regulator
PXO_RS09340	-1.09086	argininosuccinate synthase
PXO_RS05675	-1.09058	tetratricopeptide repeat protein
PXO_RS20365	-1.09011	AraC family transcriptional regulator
PXO_RS03070	-1.08967	hypothetical protein
PXO_RS21720	-1.08957	hypothetical protein
PXO_RS19115	-1.08957	VWA domain-containing protein
PXO_RS08765	-1.08915	hypothetical protein
PXO_RS03050	-1.08855	hypothetical protein
PXO_RS22445	-1.08813	glucose-6-phosphate dehydrogenase
PXO_RS15035	-1.08777	pyrroloquinoline-quinone synthase
PXO_RS04275	-1.08764	hypothetical protein
PXO_RS11455	-1.08763	hypothetical protein
PXO_RS23030	-1.08654	hypothetical protein
PXO_RS10105	-1.08564	polyhydroxyalkanoic acid synthase
PXO_RS01760	-1.08523	TonB-dependent receptor
PXO_RS03755	-1.08498	oxidoreductase
PXO_RS20875	-1.08494	hypothetical protein
PXO_RS06080	-1.08446	GNAT family N-acetyltransferase
PXO_RS21510	-1.0836	rRNA pseudouridine synthase
PXO_RS16565	-1.08321	N-(5'-phosphoribosyl)anthranilate isomerase
PXO_RS14750	-1.08307	NfeD family protein
PXO_RS17865	-1.08198	YitT family protein
PXO_RS23190	-1.08122	ABC transporter ATP-binding protein
PXO_RS10445	-1.08111	N-acetyltransferase
PXO_RS02365	-1.08051	SMP-30/gluconolactonase/LRE family protein
PXO_RS07275	-1.07983	endonuclease
PXO_RS02965	-1.07973	cytochrome c oxidase assembly protein
PXO_RS07725	-1.07966	general stress protein
PXO_RS17435	-1.07885	histidine phosphatase family protein
PXO_RS22335	-1.07872	hydrolase
PXO_RS21895	-1.07822	transcriptional regulator
PXO_RS13655	-1.07745	ubiquinone-binding protein
PXO_RS23050	-1.07646	L-rhamnose mutarotase
PXO_RS13585	-1.07618	ABC transporter ATP-binding protein
PXO_RS17260	-1.07585	uroporphyrinogen-III C-methyltransferase
PXO_RS27380	-1.07549	hypothetical protein
PXO_RS27130	-1.07536	hypothetical protein
PXO_RS00450	-1.07407	DUF3772 domain-containing protein
PXO_RS06725	-1.07395	RNA-binding S4 domain-containing protein
PXO_RS06550	-1.07336	glycine zipper 2TM domain-containing protein
PXO_RS22905	-1.07287	hypothetical protein
PXO_RS05160	-1.07236	membrane protein
PXO_RS25950	-1.07225	hypothetical protein
PXO_RS16515	-1.07148	GGDEF domain-containing protein
PXO_RS14330	-1.0705	M48 family peptidase
PXO_RS19110	-1.06994	membrane protein
PXO_RS13490	-1.06955	hypothetical protein
PXO_RS13610	-1.06705	pyridoxal kinase
PXO_RS09025	-1.06659	virulence factor
PXO_RS20070	-1.06607	glycerophosphodiester phosphodiesterase
PXO_RS22800	-1.06572	hypothetical protein
PXO_RS04750	-1.06515	potassium-transporting ATPase subunit C
PXO_RS01955	-1.06491	LysR family transcriptional regulator
PXO_RS06620	-1.0648	deoxyribodipyrimidine photo-lyase
PXO_RS21000	-1.06455	proline--tRNA ligase
PXO_RS07575	-1.06447	cytochrome c-type biogenesis protein CcmE 1
PXO_RS09855	-1.06403	DUF1684 domain-containing protein
PXO_RS14100	-1.06391	S-methylmethionine permease
PXO_RS00595	-1.06324	hypothetical protein
PXO_RS21455	-1.06274	MetQ/NlpA family ABC transporter substrate-binding protein
PXO_RS14310	-1.06165	DksA/TraR family C4-type zinc finger protein
PXO_RS04660	-1.06061	TonB-dependent receptor
PXO_RS15715	-1.05914	AraC family transcriptional regulator
PXO_RS20755	-1.05879	CRISPR-associated endonuclease Cas2
PXO_RS19355	-1.05869	NADP-dependent malic enzyme
PXO_RS19385	-1.05811	LysR family transcriptional regulator
PXO_RS21315	-1.05793	ABC transporter ATP-binding protein
PXO_RS02950	-1.05768	cytochrome c oxidase subunit II
PXO_RS05305	-1.05707	hypothetical protein
PXO_RS09875	-1.05705	N-acetyltransferase
PXO_RS16815	-1.05696	TIGR02099 family protein
PXO_RS07355	-1.05639	type VI secretion system ATPase TssH
PXO_RS11320	-1.05628	UTP--glucose-1-phosphate uridylyltransferase
PXO_RS04265	-1.05607	DUF2242 domain-containing protein
PXO_RS02775	-1.056	amidohydrolase
PXO_RS01350	-1.05559	superoxide dismutase family protein
PXO_RS07900	-1.05458	DNA recombination/repair protein RecA
PXO_RS20910	-1.054	hypothetical protein
PXO_RS19860	-1.05394	glutaredoxin 3
PXO_RS10090	-1.05388	histidine utilization repressor
PXO_RS14365	-1.05384	cell shape determination protein CcmA
PXO_RS01925	-1.05336	OHCU decarboxylase
PXO_RS00295	-1.05321	HPr kinase
PXO_RS14165	-1.05312	FAD-dependent oxidoreductase
PXO_RS01665	-1.05301	xylose isomerase
PXO_RS03195	-1.05263	hypothetical protein
PXO_RS11280	-1.05248	bifunctional methylenetetrahydrofolate dehydrogenase/methenyltetrahydrofolate cyclohydrolase
PXO_RS18595	-1.05184	hypothetical protein
PXO_RS13980	-1.05099	TonB-dependent receptor
PXO_RS10245	-1.05084	aspartate 1-decarboxylase
PXO_RS19600	-1.05072	cyclic pyranopterin monophosphate synthase MoaC
PXO_RS04140	-1.05057	rod shape-determining protein MreC
PXO_RS23745	-1.05038	membrane protein
PXO_RS04690	-1.04921	hypothetical protein
PXO_RS22455	-1.04899	phosphotyrosine protein phosphatase
PXO_RS11375	-1.0467	apolipoprotein acyltransferase
PXO_RS18660	-1.04646	DUF1190 domain-containing protein
PXO_RS09115	-1.04638	glutathione S-transferase
PXO_RS02700	-1.04636	ubiquinone-dependent pyruvate dehydrogenase
PXO_RS10960	-1.04553	bifunctional histidinol-phosphatase/imidazoleglycerol-phosphate dehydratase
PXO_RS24145	-1.04543	hypothetical protein
PXO_RS14710	-1.04506	alpha/beta hydrolase
PXO_RS21275	-1.04481	copper resistance protein B
PXO_RS18525	-1.04376	hypothetical protein
PXO_RS10325	-1.04276	hypothetical protein
PXO_RS00715	-1.0417	DUF1998 domain-containing protein
PXO_RS14700	-1.04161	TonB-dependent receptor
PXO_RS23460	-1.04158	2,5-didehydrogluconate reductase DkgB
PXO_RS14530	-1.04101	enoyl-CoA hydratase
PXO_RS21505	-1.04097	HAD family phosphatase
PXO_RS13850	-1.03957	SCPU domain-containing protein
PXO_RS02140	-1.03928	AMP-ligase
PXO_RS02275	-1.03923	NAD(P)/FAD-dependent oxidoreductase
PXO_RS22460	-1.03772	ankyrin repeat domain-containing protein
PXO_RS23735	-1.03727	radical SAM protein
PXO_RS08840	-1.03653	NAD-dependent succinate-semialdehyde dehydrogenase
PXO_RS11140	-1.03647	FAD-binding oxidoreductase
PXO_RS21310	-1.03611	efflux RND transporter periplasmic adaptor subunit
PXO_RS14095	-1.03589	homocysteine S-methyltransferase
PXO_RS00510	-1.03558	malto-oligosyltrehalose synthase
PXO_RS09985	-1.03519	iron-sulfur cluster assembly accessory protein
PXO_RS21805	-1.03242	cytochrome ubiquinol oxidase subunit I
PXO_RS10060	-1.03223	acyltransferase
PXO_RS10165	-1.03144	histidine kinase
PXO_RS20300	-1.03095	membrane protein
PXO_RS13865	-1.03082	spore coat protein U
PXO_RS18845	-1.03039	hypothetical protein
PXO_RS01155	-1.0301	DDE transposase
PXO_RS21395	-1.02824	F0F1 ATP synthase subunit C
PXO_RS16135	-1.02776	hypothetical protein
PXO_RS09840	-1.0265	peptidylprolyl isomerase
PXO_RS13920	-1.02646	RIP metalloprotease RseP
PXO_RS09030	-1.02636	exodeoxyribonuclease VII large subunit
PXO_RS22595	-1.02616	peptidase M20
PXO_RS16855	-1.02604	23S rRNA (pseudouridine(1915)-N(3))-methyltransferase RlmH
PXO_RS14170	-1.02541	DUF1365 domain-containing protein
PXO_RS07835	-1.02509	DedA family protein
PXO_RS20015	-1.02496	NADPH-dependent 2,4-dienoyl-CoA reductase
PXO_RS01040	-1.02459	pimeloyl-[acyl-carrier protein] methyl ester esterase
PXO_RS17740	-1.02396	IS1595 family transposase
PXO_RS10945	-1.02388	imidazole glycerol phosphate synthase cyclase subunit
PXO_RS24020	-1.02344	tetratricopeptide repeat protein
PXO_RS02955	-1.02268	cytochrome c oxidase subunit I
PXO_RS23380	-1.02268	membrane protein
PXO_RS00585	-1.02264	hypothetical protein
PXO_RS19025	-1.02165	transcriptional regulator
PXO_RS01150	-1.01898	IS3 family transposase
PXO_RS01300	-1.01839	YbhB/YbcL family Raf kinase inhibitor-like protein
PXO_RS04270	-1.01769	glycine zipper 2TM domain-containing protein
PXO_RS00525	-1.01628	NAD-dependent dehydratase
PXO_RS07840	-1.01563	LysM peptidoglycan-binding domain-containing protein
PXO_RS08400	-1.01529	methyl-accepting chemotaxis protein
PXO_RS22680	-1.01525	DUF1501 domain-containing protein
PXO_RS13855	-1.01499	molecular chaperone
PXO_RS16965	-1.01474	IS1595 family transposase
PXO_RS03145	-1.01436	O-antigen ligase family protein
PXO_RS19875	-1.0141	phosphate regulon sensor histidine kinase PhoR
PXO_RS21195	-1.01388	RNA helicase
PXO_RS08240	-1.01326	hypothetical protein
PXO_RS21370	-1.01295	ATP synthase subunit beta
PXO_RS08420	-1.01218	transporter
PXO_RS23840	-1.01208	transporter
PXO_RS13805	-1.01168	right-handed parallel beta-helix repeat-containing protein
PXO_RS21375	-1.00973	ATP synthase subunit gamma
PXO_RS18175	-1.00958	fructose 2,6-bisphosphatase
PXO_RS23490	-1.00951	hypothetical protein
PXO_RS03285	-1.00935	TonB-dependent siderophore receptor
PXO_RS21410	-1.0089	hypothetical protein
PXO_RS09895	-1.00768	ribosomal RNA large subunit methyltransferase K/L
PXO_RS00975	-1.00729	DUF2875 domain-containing protein
PXO_RS08715	-1.00686	two-component system response regulator
PXO_RS03685	-1.00599	hypothetical protein
PXO_RS23695	-1.00327	IS1595 family transposase
PXO_RS03620	-1.0031	4-hydroxyphenylpyruvate dioxygenase
PXO_RS00850	-1.00272	1,4-alpha-glucan branching protein GlgB
PXO_RS07430	-1.00248	type VI secretion system protein TssA
PXO_RS05525	-1.00232	nitroreductase
PXO_RS08705	-1.00096	glutamate dehydrogenase
PXO_RS09050	-1.00081	N-acetylmuramoyl-L-alanine amidase
PXO_RS18095	1	TonB-dependent receptor
PXO_RS17870	1	twitching motility protein PilT
PXO_RS20380	1	ketol-acid reductoisomerase
PXO_RS00415	1	hypothetical protein
PXO_RS00320	1	serine kinase
PXO_RS03650	1	Na+/H+ antiporter subunit C
PXO_RS04290	1	BON domain-containing protein
PXO_RS06545	1	cold-shock protein
PXO_RS05230	1.00088	2-octaprenyl-6-methoxyphenyl hydroxylase
PXO_RS08335	1.00118	chemoreceptor glutamine deamidase CheD
PXO_RS08935	1.00137	DUF3301 domain-containing protein
PXO_RS07585	1.00155	heme ABC transporter permease
PXO_RS06070	1.00271	septum site-determining protein MinD
PXO_RS18555	1.00345	cytochrome ubiquinol oxidase subunit I
PXO_RS04870	1.0041	UDP-3-O-[3-hydroxymyristoyl] N-acetylglucosamine deacetylase
PXO_RS21915	1.00522	hypothetical protein
PXO_RS27505	1.00545	hypothetical protein
PXO_RS09450	1.00659	hypothetical protein
PXO_RS10035	1.0078	S-methyl-5-thioribose-1-phosphate isomerase
PXO_RS15495	1.00794	hypothetical protein
PXO_RS08220	1.00818	hypothetical protein
PXO_RS21425	1.00887	hypothetical protein
PXO_RS07520	1.00956	hydrophobe/amphiphile efflux-1 family RND transporter
PXO_RS02840	1.01165	type 1 glutamine amidotransferase
PXO_RS10525	1.01245	arsenical resistance protein ArsH
PXO_RS16310	1.01419	Oar protein
PXO_RS08640	1.01439	carbohydrate porin
PXO_RS04000	1.0151	membrane protein
PXO_RS20120	1.0154	DUF2127 domain-containing protein
PXO_RS13755	1.01543	multidrug RND transporter
PXO_RS02675	1.01583	MFS transporter
PXO_RS10580	1.01617	hypothetical protein
PXO_RS01370	1.01647	microcystin dependent protein
PXO_RS14975	1.0167	response regulator
PXO_RS10635	1.01693	sn-glycerol-3-phosphate ABC transporter ATP-binding protein UgpC
PXO_RS22740	1.01822	IS1595 family transposase
PXO_RS04830	1.01852	phospho-N-acetylmuramoyl-pentapeptide-transferase
PXO_RS11270	1.01978	GMP synthase (glutamine-hydrolyzing)
PXO_RS00520	1.02	glycogen debranching enzyme GlgX
PXO_RS13990	1.0209	DUF3526 domain-containing protein
PXO_RS18185	1.02104	bifunctional adenosylcobinamide kinase/adenosylcobinamide-phosphate guanylyltransferase
PXO_RS10100	1.02198	poly(hydroxyalcanoate) granule associated protein
PXO_RS15150	1.02223	protein TolB
PXO_RS00470	1.02228	AarF/ABC1/UbiB kinase family protein
PXO_RS03545	1.02308	uroporphyrin-III methyltransferase
PXO_RS23465	1.02311	NADP-dependent oxidoreductase
PXO_RS23560	1.02317	acetyl-coenzyme A synthetase
PXO_RS13870	1.02358	hypothetical protein
PXO_RS18925	1.02378	DNA-binding response regulator
PXO_RS08950	1.0246	IS1595 family transposase
PXO_RS01400	1.02469	exodeoxyribonuclease V subunit alpha
PXO_RS16795	1.02588	metalloprotease PmbA
PXO_RS10310	1.02592	rhomboid family intramembrane serine protease
PXO_RS00165	1.02619	DUF938 domain-containing protein
PXO_RS03495	1.02688	CPXCG motif-containing cysteine-rich protein
PXO_RS04915	1.02722	NAD(P)H quinone oxidoreductase
PXO_RS03280	1.02724	DUF3526 domain-containing protein
PXO_RS18340	1.02727	alpha-L-arabinofuranosidase
PXO_RS06995	1.0273	glycoside hydrolase family 15 protein
PXO_RS04310	1.02762	2-amino-4-hydroxy-6-hydroxymethyldihydropteridine diphosphokinase
PXO_RS17410	1.02782	LexA repressor 1
PXO_RS16195	1.0285	transcriptional regulator
PXO_RS19975	1.02864	sulfate ABC transporter permease subunit CysT
PXO_RS04005	1.02933	hypothetical protein
PXO_RS10475	1.03027	peptidase S8
PXO_RS18215	1.03074	TonB-dependent vitamin B12 receptor
PXO_RS00855	1.03116	maltose alpha-D-glucosyltransferase
PXO_RS14355	1.03126	hypothetical protein
PXO_RS05490	1.03129	hypothetical protein
PXO_RS21220	1.03129	GAF domain-containing protein
PXO_RS18455	1.03158	DUF3108 domain-containing protein
PXO_RS00170	1.03159	peptidase
PXO_RS19445	1.0318	TonB-dependent receptor
PXO_RS04285	1.0326	oxidoreductase
PXO_RS21035	1.03408	alpha-ketoglutarate-dependent dioxygenase AlkB
PXO_RS03930	1.03414	SulP family inorganic anion transporter
PXO_RS08450	1.03492	STAS domain-containing protein
PXO_RS21260	1.03576	cysteine synthase
PXO_RS21610	1.03587	two-component sensor histidine kinase
PXO_RS18280	1.03623	50S ribosomal protein L19
PXO_RS11385	1.03659	TraB family protein
PXO_RS24570	1.03733	DUF1328 domain-containing protein
PXO_RS03805	1.03816	SAM-dependent methyltransferase
PXO_RS05130	1.03885	sensor histidine kinase
PXO_RS13895	1.03901	UMP kinase
PXO_RS18605	1.03911	tryptophan 7-halogenase
PXO_RS21040	1.03934	electron transfer flavoprotein-ubiquinone oxidoreductase
PXO_RS01420	1.04085	hypothetical protein
PXO_RS02190	1.04098	membrane protein
PXO_RS19375	1.04115	MFS transporter
PXO_RS14510	1.04121	3-hydroxyacyl-CoA dehydrogenase
PXO_RS11380	1.04186	N-acetyltransferase
PXO_RS01770	1.04229	hypothetical protein
PXO_RS25255	1.04288	hypothetical protein
PXO_RS15400	1.04289	sulfurtransferase
PXO_RS14425	1.0429	beta-N-acetylhexosaminidase
PXO_RS18495	1.04335	LPS export ABC transporter ATP-binding protein
PXO_RS03815	1.04342	cellulase
PXO_RS18710	1.0439	uroporphyrinogen decarboxylase
PXO_RS01205	1.04401	ABC transporter ATP-binding protein
PXO_RS15790	1.04403	hypothetical protein
PXO_RS05125	1.04425	DNA-binding response regulator
PXO_RS23355	1.0444	cellulase
PXO_RS03310	1.04573	hypothetical protein
PXO_RS04810	1.04611	cell division protein FtsL
PXO_RS20385	1.04678	acetolactate synthase 2 catalytic subunit
PXO_RS19425	1.04684	citrate transporter
PXO_RS15855	1.04762	hypothetical protein
PXO_RS14825	1.04774	peptidase domain-containing ABC transporter
PXO_RS07340	1.04816	type VI secretion system baseplate subunit TssE
PXO_RS04195	1.04839	septal ring lytic transglycosylase RlpA family protein
PXO_RS16930	1.04875	hypothetical protein
PXO_RS25845	1.05007	ribbon-helix-helix protein, CopG family
PXO_RS00255	1.0514	TIGR01777 family protein
PXO_RS05545	1.05165	hypothetical protein
PXO_RS01655	1.05174	alpha-glucuronidase
PXO_RS03645	1.05197	monovalent cation/H+ antiporter subunit D
PXO_RS00860	1.05245	DUF3416 domain-containing protein
PXO_RS24050	1.05264	hypothetical protein
PXO_RS01060	1.05278	glucan biosynthesis protein D
PXO_RS13430	1.05324	transporter
PXO_RS14305	1.05366	IS5-like element ISXo1 family transposase
PXO_RS03405	1.05374	PQQ-dependent sugar dehydrogenase
PXO_RS01735	1.0544	hypothetical protein
PXO_RS22015	1.05459	filamentous hemagglutinin N-terminal domain-containing protein
PXO_RS06055	1.05474	sensor histidine kinase
PXO_RS08225	1.05533	single-stranded-DNA-specific exonuclease RecJ
PXO_RS17815	1.0555	PhzF family phenazine biosynthesis protein
PXO_RS17780	1.05621	dienelactone hydrolase family protein
PXO_RS15145	1.05641	peptidoglycan-associated lipoprotein Pal
PXO_RS17325	1.05818	catalase HPII
PXO_RS21215	1.05819	ATP-dependent dethiobiotin synthetase BioD
PXO_RS17785	1.05845	hypothetical protein
PXO_RS08280	1.05879	hybrid sensor histidine kinase/response regulator
PXO_RS04350	1.05925	DUF4982 domain-containing protein
PXO_RS06315	1.05941	pirin family protein
PXO_RS15010	1.05948	penicillin-binding protein 1B
PXO_RS10815	1.05957	hypothetical protein
PXO_RS07375	1.06005	hypothetical protein
PXO_RS20730	1.06015	type I-C CRISPR-associated protein Cas5
PXO_RS03500	1.06017	hypothetical protein
PXO_RS19685	1.06028	hypothetical protein
PXO_RS09060	1.06123	DUF1684 domain-containing protein
PXO_RS00030	1.06124	M48 family peptidase
PXO_RS17480	1.06145	IS30-like element IS1112b family transposase
PXO_RS07550	1.06179	TAL effector AvrBs3/PthA
PXO_RS21010	1.06224	membrane protein
PXO_RS11440	1.06246	segregation/condensation protein A
PXO_RS22340	1.0631	4-carboxymuconolactone decarboxylase
PXO_RS01065	1.06312	sensor histidine kinase
PXO_RS05550	1.06313	RNA polymerase sigma factor
PXO_RS17185	1.06318	AcrB/AcrD/AcrF family protein
PXO_RS07895	1.06432	LexA repressor 2
PXO_RS22475	1.0645	hypothetical protein
PXO_RS07440	1.06545	two-component sensor histidine kinase
PXO_RS10070	1.06547	N-formylglutamate deformylase
PXO_RS08780	1.06669	FAD-binding oxidoreductase
PXO_RS02310	1.06719	hypothetical protein
PXO_RS21725	1.06781	APC family permease
PXO_RS14610	1.06799	polyisoprenoid-binding protein
PXO_RS06165	1.06904	type VI secretion system-associated protein TagF
PXO_RS18300	1.06931	hypothetical protein
PXO_RS20990	1.06946	CDP-diacylglycerol--serine O-phosphatidyltransferase
PXO_RS08915	1.07007	cytochrome c
PXO_RS18665	1.07029	DUF350 domain-containing protein
PXO_RS02855	1.07052	anthranilate phosphoribosyltransferase
PXO_RS06405	1.07185	N-acetyltransferase
PXO_RS16300	1.07186	prepilin-type N-terminal cleavage/methylation domain-containing protein
PXO_RS21590	1.07214	motility protein MotB
PXO_RS07665	1.07226	chain-length determining protein
PXO_RS05155	1.0727	hypothetical protein
PXO_RS21500	1.07323	KR domain-containing protein
PXO_RS10915	1.07378	avirulence protein
PXO_RS18600	1.07395	MBL fold metallo-hydrolase
PXO_RS09435	1.0752	thiol reductant ABC exporter subunit CydC
PXO_RS21875	1.0754	hypothetical protein
PXO_RS21525	1.07542	sorbosone dehydrogenase
PXO_RS15925	1.07594	MerR family transcriptional regulator
PXO_RS16285	1.07596	pilus assembly protein
PXO_RS18445	1.07597	phosphoribosylglycinamide formyltransferase
PXO_RS04305	1.07663	hybrid sensor histidine kinase/response regulator
PXO_RS01640	1.0777	glycoside hydrolase family 43 protein
PXO_RS02245	1.07776	cell division ATP-binding protein FtsE
PXO_RS13875	1.07797	molecular chaperone
PXO_RS02195	1.07808	phosphotransferase
PXO_RS14525	1.07901	enoyl-CoA hydratase/isomerase family protein
PXO_RS20360	1.07907	TonB-dependent receptor
PXO_RS16980	1.07976	glycogen debranching enzyme GlgX
PXO_RS00290	1.08017	type III secretion system effector XopAE
PXO_RS11045	1.08078	bifunctional aspartate kinase/homoserine dehydrogenase I
PXO_RS22685	1.08106	DUF1800 domain-containing protein
PXO_RS07415	1.08175	serine/threonine-protein phosphatase
PXO_RS14020	1.08228	polyhydroxyalkanoate depolymerase
PXO_RS18190	1.08269	adenosylcobinamide kinase
PXO_RS00725	1.08272	avirulence protein
PXO_RS07410	1.083	type VI secretion system-associated protein TagF
PXO_RS04345	1.08313	TonB-dependent receptor
PXO_RS14485	1.08412	signal peptidase I
PXO_RS15740	1.08499	hybrid sensor histidine kinase/response regulator
PXO_RS21075	1.0851	dTDP-4-dehydrorhamnose 3,5-epimerase
PXO_RS15865	1.08573	polysaccharide pyruvyl transferase family protein
PXO_RS26005	1.0865	hypothetical protein
PXO_RS07905	1.08779	regulatory protein RecX
PXO_RS21495	1.0878	DUF1415 domain-containing protein
PXO_RS22020	1.08784	ShlB/FhaC/HecB family hemolysin secretion/activation protein
PXO_RS21530	1.08797	DUF3247 domain-containing protein
PXO_RS17265	1.08807	cysteine synthase A
PXO_RS06230	1.08826	IS630 family transposase
PXO_RS00185	1.08826	IS1595 family transposase
PXO_RS02125	1.08837	hypothetical protein
PXO_RS09430	1.08851	thiol reductant ABC exporter subunit CydD
PXO_RS04855	1.08942	cell division protein FtsQ
PXO_RS22105	1.08959	hypothetical protein
PXO_RS18760	1.08986	Avirulence protein AvrBs3
PXO_RS14270	1.09049	peptidylprolyl isomerase
PXO_RS10065	1.09159	urocanate hydratase
PXO_RS00645	1.09176	hypothetical protein
PXO_RS17595	1.09217	type VI secretion system ATPase TssH
PXO_RS18825	1.09289	azurin
PXO_RS08785	1.09343	glutamine synthetase
PXO_RS02710	1.09378	glycerol-3-phosphate dehydrogenase (NAD(P)(+))
PXO_RS16445	1.09391	NADH-quinone oxidoreductase subunit NuoE
PXO_RS04995	1.09424	IS701 family transposase
PXO_RS06425	1.09434	DDE endonuclease
PXO_RS02205	1.09436	translocation/assembly module TamB
PXO_RS13395	1.09438	methyltransferase domain-containing protein
PXO_RS18150	1.09573	IucA/IucC family siderophore biosynthesis protein
PXO_RS14540	1.09609	methylmalonate-semialdehyde dehydrogenase (CoA acylating)
PXO_RS08150	1.09741	ferrous iron transport protein A
PXO_RS22210	1.09757	membrane protein
PXO_RS01645	1.09955	D-galactonate dehydratase family protein
PXO_RS09535	1.09958	hypothetical protein
PXO_RS16960	1.09977	IS5-like element ISXo1 family transposase
PXO_RS20105	1.09993	malate dehydrogenase
PXO_RS03510	1.10029	EF-hand domain-containing protein
PXO_RS08215	1.10036	transcription elongation factor GreA
PXO_RS04825	1.10142	UDP-N-acetylmuramoylalanyl-D-glutamyl-2, 6-diaminopimelate--D-alanyl-D-alanine ligase
PXO_RS21145	1.10149	NAD-dependent dehydratase
PXO_RS03910	1.10277	sensor domain-containing diguanylate cyclase
PXO_RS14900	1.10331	hypothetical protein
PXO_RS04405	1.10366	poly-beta-1,6 N-acetyl-D-glucosamine export porin PgaA
PXO_RS19145	1.10407	type IV pilus secretin PilQ
PXO_RS17760	1.10426	sensor domain-containing diguanylate cyclase
PXO_RS07570	1.10516	heme lyase CcmF/NrfE family subunit
PXO_RS21380	1.10559	ATP synthase subunit alpha
PXO_RS21060	1.10592	phosphomannomutase/phosphoglucomutase
PXO_RS03270	1.10595	ABC transporter ATP-binding protein
PXO_RS02370	1.10598	hypothetical protein
PXO_RS05645	1.10611	hypothetical protein
PXO_RS10150	1.10665	hypothetical protein
PXO_RS16435	1.10678	NADH dehydrogenase (quinone) subunit G
PXO_RS21365	1.10679	ATP synthase epsilon chain
PXO_RS01260	1.1068	histidine phosphatase family protein
PXO_RS16520	1.10879	hypothetical protein
PXO_RS01615	1.1091	hypothetical protein
PXO_RS01255	1.11046	ParA family protein
PXO_RS01635	1.1114	glucan 1,4-alpha-glucosidase
PXO_RS10350	1.11193	hypothetical protein
PXO_RS20130	1.11242	membrane protein
PXO_RS21800	1.11266	sigma-54-dependent Fis family transcriptional regulator
PXO_RS00275	1.11319	hypothetical protein
PXO_RS21280	1.11321	lactoylglutathione lyase
PXO_RS21125	1.11348	acyltransferase
PXO_RS20825	1.11392	general secretion pathway protein GspJ
PXO_RS21765	1.11472	IS701 family transposase
PXO_RS00445	1.11497	hypothetical protein
PXO_RS07600	1.11508	DNA-directed RNA polymerase sigma-70 factor
PXO_RS09375	1.1154	cupin domain-containing protein
PXO_RS07610	1.11722	cytochrome c
PXO_RS04820	1.11733	UDP-N-acetylmuramoyl-L-alanyl-D-glutamate--2,6-diaminopimelate ligase
PXO_RS20645	1.11766	hypothetical protein
PXO_RS10660	1.11844	hypothetical protein
PXO_RS02085	1.11883	2-keto-3-deoxygluconate permease
PXO_RS00235	1.11907	hypothetical protein
PXO_RS09270	1.1191	general stress protein
PXO_RS09685	1.11936	Lrp/AsnC family transcriptional regulator
PXO_RS01070	1.11947	thymidine kinase
PXO_RS00540	1.12113	hypothetical protein
PXO_RS17655	1.12167	calcium-binding protein
PXO_RS23165	1.12193	IS30 family transposase
PXO_RS07105	1.12248	30S ribosomal protein S20
PXO_RS03160	1.12261	membrane protein
PXO_RS00650	1.12274	IS30-like element IS1112b family transposase
PXO_RS17440	1.12316	TetR/AcrR family transcriptional regulator
PXO_RS08760	1.12399	formate dehydrogenase subunit A
PXO_RS04775	1.12425	YraN family protein
PXO_RS18205	1.12459	hypothetical protein
PXO_RS03460	1.12565	DDE transposase
PXO_RS02430	1.12613	polyisoprenoid-binding protein
PXO_RS10385	1.12663	glutathione S-transferase
PXO_RS27070	1.12808	glycosyltransferase family 2 protein
PXO_RS10835	1.13023	replication protein
PXO_RS02970	1.13044	cytochrome c oxidase subunit 3
PXO_RS19080	1.13088	murein L,D-transpeptidase
PXO_RS23215	1.13092	lipoprotein
PXO_RS06990	1.1316	alpha,alpha-trehalose-phosphate synthase (UDP-forming)
PXO_RS19895	1.13219	phosphatase PAP2 family protein
PXO_RS10890	1.13326	hypothetical protein
PXO_RS23205	1.13442	organic solvent ABC transporter
PXO_RS01345	1.13541	superoxide dismutase family protein
PXO_RS02795	1.13557	IS30 family transposase
PXO_RS20610	1.13631	nucleoside hydrolase
PXO_RS02755	1.13667	AcrB/AcrD/AcrF family protein
PXO_RS01705	1.13687	twin-arginine translocase subunit TatA
PXO_RS00545	1.13705	IS1595 family transposase
PXO_RS01605	1.13729	beta-1,4-xylanase
PXO_RS15295	1.14219	hypothetical protein
PXO_RS23945	1.1422	hypothetical protein
PXO_RS17995	1.1437	IS1595 family transposase
PXO_RS18165	1.14489	siderophore biosynthesis PLP-dependent protein
PXO_RS10895	1.14602	Type II secretory pathway, component ExeA
PXO_RS01095	1.14721	orotidine-5'-phosphate decarboxylase
PXO_RS01100	1.14722	tryptophan 7-halogenase
PXO_RS04835	1.14966	putative lipid II flippase FtsW
PXO_RS14160	1.15172	acyl-CoA desaturase
PXO_RS14970	1.15175	response regulator
PXO_RS23600	1.15232	GlsB/YeaQ/YmgE family stress response membrane protein
PXO_RS03295	1.15326	membrane protein
PXO_RS00720	1.15376	exonuclease
PXO_RS05680	1.15407	outer membrane lipoprotein LolB
PXO_RS05685	1.15413	4-diphosphocytidyl-2C-methyl-D-erythritol kinase
PXO_RS14375	1.15432	DNA ligase-associated DEXH box helicase
PXO_RS17465	1.15464	serine/threonine protein kinase
PXO_RS15075	1.15482	TonB-dependent receptor
PXO_RS21030	1.15603	ABC transporter
PXO_RS06155	1.15657	hypothetical protein
PXO_RS04190	1.15768	lytic murein transglycosylase B
PXO_RS03770	1.15776	S9 family peptidase
PXO_RS00175	1.15846	SRPBCC domain-containing protein
PXO_RS03830	1.15859	hypothetical protein
PXO_RS22345	1.15883	3-oxoadipate enol-lactonase
PXO_RS09160	1.15983	superoxide dismutase
PXO_RS05635	1.16005	TlpA family protein disulfide reductase
PXO_RS19290	1.16008	5-formyltetrahydrofolate cyclo-ligase
PXO_RS26770	1.16017	glutamine synthetase
PXO_RS17030	1.16073	hypothetical protein
PXO_RS17875	1.16089	type IV pili twitching motility protein PilT
PXO_RS23470	1.16129	aldo/keto reductase
PXO_RS01975	1.16174	hypothetical protein
PXO_RS07970	1.16186	pirin family protein
PXO_RS01090	1.16187	acid phosphatase
PXO_RS04415	1.16216	IS1595 family transposase
PXO_RS20075	1.16277	cell wall hydrolase
PXO_RS06300	1.16374	DUF3304 domain-containing protein
PXO_RS21420	1.16468	dihydrolipoyl dehydrogenase
PXO_RS14075	1.1664	DUF502 domain-containing protein
PXO_RS17335	1.16689	hypothetical protein
PXO_RS05180	1.16794	dihydrofolate reductase
PXO_RS18565	1.1685	amino acid permease
PXO_RS14695	1.16852	hypothetical protein
PXO_RS07020	1.16918	DUF4432 domain-containing protein
PXO_RS18145	1.16932	carboxylate--amine ligase
PXO_RS07450	1.16934	DNA-binding response regulator
PXO_RS06555	1.16972	hypothetical protein
PXO_RS04640	1.17042	hypothetical protein
PXO_RS15465	1.17082	stress-induced protein
PXO_RS09130	1.171	adenine phosphoribosyltransferase
PXO_RS14415	1.17434	S-methyl-5'-thioinosine phosphorylase
PXO_RS15550	1.17552	molybdopterin molybdenumtransferase MoeA
PXO_RS27475	1.1759	hypothetical protein
PXO_RS08485	1.17596	TonB-dependent receptor
PXO_RS06160	1.17639	type VI secretion system membrane subunit TssM
PXO_RS23905	1.17712	hypothetical protein
PXO_RS18110	1.17767	TonB-dependent receptor
PXO_RS03135	1.17781	16S rRNA (cytosine(967)-C(5))-methyltransferase RsmB
PXO_RS05195	1.17803	ribosomal RNA small subunit methyltransferase A
PXO_RS00455	1.17832	hypothetical protein
PXO_RS15860	1.17867	glycosyltransferase
PXO_RS01330	1.17919	ammonium transporter
PXO_RS10330	1.17968	MarR family transcriptional regulator
PXO_RS02335	1.18011	hypothetical protein
PXO_RS08910	1.18016	cytochrome b
PXO_RS20485	1.1806	zinc-finger domain-containing protein
PXO_RS04380	1.18085	SIS domain-containing protein
PXO_RS11145	1.18089	hypothetical protein
PXO_RS22500	1.18199	IS630 family transposase
PXO_RS08720	1.18241	hybrid sensor histidine kinase/response regulator
PXO_RS20995	1.18274	DUF4124 domain-containing protein
PXO_RS20110	1.18389	peptidylprolyl isomerase
PXO_RS03505	1.18437	hypothetical protein
PXO_RS23210	1.18481	STAS domain-containing protein
PXO_RS19920	1.18546	colicin V biosynthesis protein
PXO_RS01115	1.18555	LacI family transcriptional regulator
PXO_RS13835	1.18594	2,3,4,5-tetrahydropyridine-2,6-dicarboxylate N-succinyltransferase
PXO_RS13595	1.18626	multidrug transporter
PXO_RS21295	1.18636	hypothetical protein
PXO_RS03900	1.18723	GAF domain-containing protein
PXO_RS07595	1.18898	hypothetical protein
PXO_RS20820	1.19009	general secretion pathway protein GspK
PXO_RS05295	1.19024	MarR family transcriptional regulator
PXO_RS09380	1.19039	hypothetical protein
PXO_RS10970	1.19048	histidinol dehydrogenase
PXO_RS23185	1.19049	hypothetical protein
PXO_RS19635	1.19058	integrase
PXO_RS22805	1.19124	DUF885 domain-containing protein
PXO_RS08270	1.19194	two-component system response regulator
PXO_RS19640	1.1929	IS1595 family transposase
PXO_RS20830	1.19317	prepilin-type N-terminal cleavage/methylation domain-containing protein
PXO_RS21205	1.19383	6-carboxytetrahydropterin synthase QueD
PXO_RS00515	1.19413	DUF2934 domain-containing protein
PXO_RS14145	1.19511	hypothetical protein
PXO_RS18200	1.19561	hypothetical protein
PXO_RS10845	1.19622	hypothetical protein
PXO_RS21440	1.19723	DNA-deoxyinosine glycosylase
PXO_RS14955	1.19882	chemotaxis protein CheY
PXO_RS20330	1.19901	hypothetical protein
PXO_RS25450	1.1991	hypothetical protein
PXO_RS21150	1.19911	FkbM family methyltransferase
PXO_RS09400	1.19922	MFS transporter
PXO_RS13860	1.20138	fimbrial biogenesis outer membrane usher protein
PXO_RS16370	1.20335	tRNA pseudouridine(55) synthase TruB
PXO_RS10335	1.20398	hypothetical protein
PXO_RS14280	1.20472	hypothetical protein
PXO_RS00370	1.20532	HrpB1 family type III secretion system apparatus protein
PXO_RS02035	1.20536	formyltetrahydrofolate deformylase
PXO_RS03570	1.20586	hypothetical protein
PXO_RS10840	1.20669	single-stranded DNA-binding protein
PXO_RS10965	1.20692	histidinol-phosphate transaminase
PXO_RS09715	1.20824	recombinase
PXO_RS23935	1.20946	restriction endonuclease or methylase
PXO_RS20395	1.21022	threonine/serine dehydratase
PXO_RS26880	1.21072	hypothetical protein
PXO_RS17125	1.21146	large conductance mechanosensitive channel protein MscL
PXO_RS06430	1.21177	peptidase C1
PXO_RS01630	1.21178	mannitol dehydrogenase family protein
PXO_RS07495	1.21185	IS30-like element IS1112b family transposase
PXO_RS09355	1.21208	acetylglutamate kinase
PXO_RS11150	1.213	PspC domain-containing protein
PXO_RS18155	1.21307	MFS transporter
PXO_RS19455	1.21354	type 1 glutamine amidotransferase domain-containing protein
PXO_RS14730	1.21371	serine hydrolase
PXO_RS22600	1.21446	MBL fold metallo-hydrolase
PXO_RS07000	1.21474	trehalose-phosphatase
PXO_RS20835	1.21523	type II secretion system protein GspH
PXO_RS21070	1.21793	dTDP-4-dehydrorhamnose reductase
PXO_RS21025	1.22211	MCE family protein
PXO_RS02105	1.22246	transcriptional regulator
PXO_RS21490	1.22517	hypothetical protein
PXO_RS19150	1.22627	fimbrial protein
PXO_RS10775	1.22826	IS256 family transposase
PXO_RS14535	1.22933	acyl-CoA dehydrogenase
PXO_RS19035	1.23014	DNA-binding response regulator
PXO_RS14175	1.23046	class I SAM-dependent methyltransferase
PXO_RS10370	1.23126	ferredoxin--NADP reductase
PXO_RS19075	1.23131	TonB-dependent receptor
PXO_RS05840	1.23137	30S ribosomal protein S3
PXO_RS14000	1.23186	IS5/IS1182 family transposase
PXO_RS03120	1.23234	LysM peptidoglycan-binding domain-containing protein
PXO_RS20865	1.23335	membrane protein
PXO_RS16290	1.23349	pilus assembly protein PilW
PXO_RS05650	1.23379	polyphosphate kinase 2
PXO_RS16440	1.23424	NADH-quinone oxidoreductase subunit F
PXO_RS05150	1.23667	LemA family protein
PXO_RS15045	1.23674	coenzyme PQQ synthesis protein E
PXO_RS01435	1.23681	PAAR domain-containing protein
PXO_RS15520	1.23908	siroheme synthase
PXO_RS02080	1.24079	methionine synthase
PXO_RS14600	1.241	histidine kinase
PXO_RS13495	1.24128	class II fumarate hydratase
PXO_RS15890	1.24163	polysaccharide biosynthesis protein GumF
PXO_RS09180	1.24195	GGDEF domain-containing protein
PXO_RS22610	1.2423	CsbD family protein
PXO_RS20265	1.24253	hypothetical protein
PXO_RS18940	1.24272	IS1595 family transposase
PXO_RS04850	1.24308	D-alanine--D-alanine ligase
PXO_RS08535	1.24518	IS701 family transposase
PXO_RS20055	1.24524	glycerophosphoryl diester phosphodiesterase
PXO_RS19960	1.24539	hypothetical protein
PXO_RS26730	1.24617	hypothetical protein
PXO_RS10800	1.24752	avirulence protein
PXO_RS06705	1.24772	hypothetical protein
PXO_RS21520	1.24868	hypothetical protein
PXO_RS19380	1.25073	ABC transporter substrate-binding protein
PXO_RS06375	1.25221	methyl-accepting chemotaxis protein
PXO_RS07400	1.25269	type VI secretion system protein TssL
PXO_RS01590	1.25304	MFS transporter
PXO_RS10320	1.25394	N-acetyltransferase
PXO_RS10340	1.25498	RNA polymerase sigma factor
PXO_RS16375	1.25507	ribosome-binding factor A
PXO_RS06745	1.25527	GGDEF domain-containing protein
PXO_RS01310	1.2553	META domain-containing protein
PXO_RS11100	1.25531	MFS transporter
PXO_RS07625	1.25559	WxcM-like domain-containing protein
PXO_RS09445	1.25622	IS1595 family transposase
PXO_RS00910	1.25689	hypothetical protein
PXO_RS06110	1.25811	peptidase
PXO_RS04840	1.25813	undecaprenyldiphospho-muramoylpentapeptide beta-N- acetylglucosaminyltransferase
PXO_RS04845	1.25898	UDP-N-acetylmuramate--L-alanine ligase
PXO_RS23080	1.26013	hybrid sensor histidine kinase/response regulator
PXO_RS15780	1.26017	hypothetical protein
PXO_RS09865	1.26137	MOSC domain-containing protein
PXO_RS01860	1.26197	methylcrotonoyl-CoA carboxylase
PXO_RS21650	1.26257	Na+/H+ antiporter
PXO_RS14235	1.26272	MFS transporter
PXO_RS05985	1.26277	VRR-NUC domain-containing protein
PXO_RS18960	1.26306	hypothetical protein
PXO_RS00600	1.26339	IS5/IS1182 family transposase
PXO_RS08470	1.26364	flagellar motor protein
PXO_RS23325	1.26702	hypothetical protein
PXO_RS09710	1.26803	protein translocase subunit SecF
PXO_RS09950	1.2704	carbonate dehydratase
PXO_RS15100	1.27105	response regulator
PXO_RS18100	1.2711	VOC family protein
PXO_RS03085	1.27142	hypothetical protein
PXO_RS09965	1.27154	hypothetical protein
PXO_RS13750	1.27232	multidrug transporter
PXO_RS21360	1.27264	gamma subclass chorismate mutase AroQ
PXO_RS20840	1.27264	type II secretion system protein GspG
PXO_RS17600	1.27464	type VI secretion system baseplate subunit TssG
PXO_RS18105	1.27624	TonB-dependent receptor
PXO_RS21705	1.27665	glycosyl transferase family 2
PXO_RS15625	1.27676	peptidase S53
PXO_RS08725	1.2791	DUF445 domain-containing protein
PXO_RS19155	1.2798	fimbrial protein
PXO_RS04815	1.28142	penicillin-binding protein 2
PXO_RS05850	1.28234	50S ribosomal protein L29
PXO_RS01415	1.28526	nucleoside hydrolase
PXO_RS15875	1.28536	lipopolysaccharide biosynthesis protein
PXO_RS09175	1.28616	metal-binding protein
PXO_RS00695	1.28618	type I toxin-antitoxin system SymE family toxin
PXO_RS07335	1.28766	hypothetical protein
PXO_RS10030	1.28942	DUF3011 domain-containing protein
PXO_RS10860	1.2895	hypothetical protein
PXO_RS10975	1.29007	ATP phosphoribosyltransferase
PXO_RS22130	1.29261	lipase
PXO_RS09090	1.29284	PAS domain S-box protein
PXO_RS06105	1.29319	DNA-3-methyladenine glycosylase 2 family protein
PXO_RS09970	1.29349	hypothetical protein
PXO_RS08495	1.2961	hypothetical protein
PXO_RS15895	1.2972	protein GumF
PXO_RS14460	1.298	hybrid sensor histidine kinase/response regulator
PXO_RS21065	1.2986	mannose-1-phosphate guanylyltransferase/mannose-6-phosphate isomerase
PXO_RS07420	1.29879	serine/threonine protein kinase
PXO_RS20615	1.29916	TonB-dependent receptor
PXO_RS15665	1.29926	amino acid permease
PXO_RS10420	1.30083	hypothetical protein
PXO_RS14190	1.30275	class I SAM-dependent methyltransferase
PXO_RS14180	1.30359	DUF2878 domain-containing protein
PXO_RS08365	1.30425	chemotaxis protein CheW
PXO_RS16015	1.30537	IS5/IS1182 family transposase
PXO_RS14475	1.30619	ribonuclease III
PXO_RS25090	1.30722	hypothetical protein
PXO_RS10215	1.30724	GTP cyclohydrolase I FolE2
PXO_RS18295	1.30738	30S ribosomal protein S16
PXO_RS08210	1.30813	carbamoyl-phosphate synthase large subunit
PXO_RS10135	1.30984	3-phosphoshikimate 1-carboxyvinyltransferase
PXO_RS04700	1.31039	3,4-dihydroxy-2-butanone-4-phosphate synthase
PXO_RS15710	1.3145	hydroxyproline-2-epimerase
PXO_RS19165	1.31466	pilus assembly protein PilM
PXO_RS22535	1.31482	HAD family hydrolase
PXO_RS07475	1.31569	hypothetical protein
PXO_RS13405	1.31771	methionine synthase
PXO_RS13360	1.318	23S rRNA (guanosine(2251)-2'-O)-methyltransferase RlmB
PXO_RS00390	1.31965	HrpE/YscL family type III secretion apparatus protein
PXO_RS13995	1.31972	DUF3526 domain-containing protein
PXO_RS22465	1.32162	membrane protein
PXO_RS09845	1.32213	CoA pyrophosphatase
PXO_RS18160	1.32231	iron transporter
PXO_RS17330	1.32644	hypothetical protein
PXO_RS18505	1.32663	ribosomal subunit interface protein
PXO_RS14185	1.32688	DUF1295 domain-containing protein
PXO_RS08835	1.32817	hypothetical protein
PXO_RS03335	1.32983	YihY/virulence factor BrkB family protein
PXO_RS17825	1.32987	OsmC family peroxiredoxin
PXO_RS07160	1.33044	peptidase M61
PXO_RS21250	1.33045	hypothetical protein
PXO_RS06395	1.33086	anti-sigma factor antagonist
PXO_RS19365	1.33304	porin
PXO_RS15615	1.33372	TonB-dependent receptor
PXO_RS07145	1.33389	cytochrome o ubiquinol oxidase subunit I
PXO_RS21200	1.33533	hypothetical protein
PXO_RS07330	1.33594	Hcp1 family type VI secretion system effector
PXO_RS22275	1.33598	hypothetical protein
PXO_RS15885	1.33676	GDP-mannose:cellobiosyl-diphosphopolyprenol alpha-mannosyltransferase
PXO_RS11225	1.33858	hypothetical protein
PXO_RS09760	1.33902	hypothetical protein
PXO_RS07345	1.33926	type VI secretion system baseplate subunit TssF
PXO_RS06480	1.33968	IS5/IS1182 family transposase
PXO_RS10830	1.34005	hypothetical protein
PXO_RS10765	1.34243	glyoxalase
PXO_RS16280	1.34265	hypothetical protein
PXO_RS19175	1.34675	hypothetical protein
PXO_RS17660	1.34683	DUF2345 domain-containing protein
PXO_RS04575	1.34868	hypothetical protein
PXO_RS08460	1.35029	ParA family protein
PXO_RS00770	1.35567	glutamate synthase large subunit
PXO_RS07445	1.35636	cytochrome-c peroxidase
PXO_RS13985	1.35768	ABC transporter ATP-binding protein
PXO_RS18195	1.35944	cob(I)yrinic acid a,c-diamide adenosyltransferase
PXO_RS15410	1.36016	FKBP-type peptidyl-prolyl cis-trans isomerase
PXO_RS15870	1.36056	glycosyltransferase family 1 protein
PXO_RS16295	1.36101	type IV pilus modification protein PilV
PXO_RS19100	1.36114	dicarboxylate/amino acid:cation symporter
PXO_RS14010	1.36313	membrane protein
PXO_RS09580	1.36407	ferredoxin
PXO_RS07435	1.3641	LysR family transcriptional regulator
PXO_RS03540	1.36435	uroporphyrinogen-III synthase
PXO_RS13745	1.36482	MFS transporter
PXO_RS00930	1.36649	hypothetical protein
PXO_RS19160	1.36787	fimbrial protein
PXO_RS18180	1.36843	nicotinate-nucleotide--dimethylbenzimidazole phosphoribosyltransferase
PXO_RS11040	1.3722	homoserine kinase
PXO_RS08560	1.37419	type VI secretion protein
PXO_RS00395	1.3744	EscN/YscN/HrcN family type III secretion system ATPase
PXO_RS08815	1.37809	membrane protein
PXO_RS23655	1.38202	4-oxalomesaconate tautomerase
PXO_RS20440	1.38229	IS1595 family transposase
PXO_RS20625	1.38883	Fe/S-dependent 2-methylisocitrate dehydratase AcnD
PXO_RS06005	1.38999	sulfotransferase
PXO_RS24195	1.392	DUF1328 domain-containing protein
PXO_RS13780	1.39598	penicillin acylase family protein
PXO_RS03865	1.39708	alpha,alpha-trehalase TreA
PXO_RS06065	1.39866	cell division topological specificity factor
PXO_RS07715	1.39875	MFS transporter
PXO_RS13760	1.40108	MarR family transcriptional regulator
PXO_RS07405	1.40288	type VI secretion system membrane subunit TssM
PXO_RS16020	1.40305	hypothetical protein
PXO_RS21210	1.40345	hypothetical protein
PXO_RS06325	1.40492	endonuclease V
PXO_RS07485	1.40763	hypothetical protein
PXO_RS19350	1.41013	hypothetical protein
PXO_RS00360	1.41021	hypersensitivity response secretion protein hrcV
PXO_RS13810	1.4111	asparagine synthase B
PXO_RS10210	1.41217	N-acetylmuramoyl-L-alanine amidase
PXO_RS23940	1.41252	glyoxalase/bleomycin resistance/extradiol dioxygenase family protein
PXO_RS11220	1.4127	HAMP domain-containing protein
PXO_RS15005	1.41283	hypothetical protein
PXO_RS15670	1.41424	DUF885 domain-containing protein
PXO_RS20280	1.41653	IS4/IS5 family transposase
PXO_RS04920	1.41683	protease
PXO_RS16720	1.41732	FAD-dependent oxidoreductase
PXO_RS07935	1.42071	replicative DNA helicase
PXO_RS13350	1.42356	IS5-like element ISXo1 family transposase
PXO_RS06310	1.42515	hypothetical protein
PXO_RS03860	1.42663	endonuclease
PXO_RS07395	1.42735	type VI secretion system baseplate subunit TssK
PXO_RS15880	1.43081	protein GumI
PXO_RS23850	1.43253	MFS transporter
PXO_RS21245	1.43533	beta-ketoacyl-[acyl-carrier-protein] synthase I
PXO_RS04880	1.43539	M23 family peptidase
PXO_RS15540	1.4366	hypothetical protein
PXO_RS22365	1.43749	3-oxoadipyl-CoA thiolase
PXO_RS22125	1.43783	NAD(+) diphosphatase
PXO_RS05835	1.43835	50S ribosomal protein L22
PXO_RS06860	1.43938	IS5 family transposase ISXo1
PXO_RS14830	1.43939	rhomboid family intramembrane serine protease
PXO_RS02355	1.43966	hypothetical protein
PXO_RS00400	1.44137	type III secretion protein HrpB7
PXO_RS18000	1.44157	O-acetylhomoserine aminocarboxypropyltransferase/cysteine synthase
PXO_RS00365	1.44257	EscU/YscU/HrcU family type III secretion system export apparatus switch protein
PXO_RS22865	1.44274	hypothetical protein
PXO_RS19440	1.44693	MFS transporter
PXO_RS11135	1.44698	hypothetical protein
PXO_RS21545	1.44735	hypothetical protein
PXO_RS23090	1.45101	hypothetical protein
PXO_RS18135	1.45663	4-hydroxy-2-oxovalerate aldolase
PXO_RS02595	1.45725	MFS transporter
PXO_RS14480	1.45772	DUF4845 domain-containing protein
PXO_RS18170	1.45889	adenosylcobinamide-GDP ribazoletransferase
PXO_RS04890	1.46373	glyoxalase
PXO_RS09070	1.46389	polyhydroxyalkanoate synthesis repressor PhaR
PXO_RS00195	1.46499	host attachment protein
PXO_RS00325	1.4691	hypothetical protein
PXO_RS22240	1.47096	hypothetical protein
PXO_RS14315	1.47262	DUF2789 domain-containing protein
PXO_RS09680	1.47401	lysine 6-aminotransferase
PXO_RS01795	1.47637	GTP-binding protein
PXO_RS04390	1.47764	poly-beta-1,6-N-acetyl-D-glucosamine biosynthesis protein PgaD
PXO_RS10255	1.47783	type II toxin-antitoxin system prevent-host-death family antitoxin
PXO_RS17385	1.48474	endoproteinase ArgC
PXO_RS21920	1.48666	IS30 family transposase IS1112a
PXO_RS21790	1.48904	response regulator
PXO_RS02910	1.49016	RNA pyrophosphohydrolase
PXO_RS22630	1.49392	hypothetical protein
PXO_RS03725	1.50332	lipid kinase YegS
PXO_RS15630	1.50614	hypothetical protein
PXO_RS24620	1.50634	hypothetical protein
PXO_RS00605	1.52134	hypothetical protein
PXO_RS02665	1.52555	hypothetical protein
PXO_RS15680	1.52675	aminopeptidase P family protein
PXO_RS20390	1.53187	acetolactate synthase
PXO_RS10980	1.5397	DNA-binding transcriptional regulator
PXO_RS00345	1.54391	EscR/YscR/HrcR family type III secretion system export apparatus protein
PXO_RS15900	1.54493	hypothetical protein
PXO_RS01495	1.55228	MarR family transcriptional regulator
PXO_RS00335	1.56048	hypothetical protein
PXO_RS11065	1.56115	DUF4190 domain-containing protein
PXO_RS15675	1.56167	DUF885 domain-containing protein
PXO_RS15345	1.56381	Fe-S biogenesis protein NfuA
PXO_RS08235	1.56841	hypothetical protein
PXO_RS27700	1.57283	hypothetical protein
PXO_RS14960	1.57951	pilus biogenesis protein
PXO_RS10315	1.58022	hypothetical protein
PXO_RS15685	1.58843	ketoglutarate semialdehyde dehydrogenase
PXO_RS07755	1.5906	peptidase S10
PXO_RS07350	1.59224	type VI secretion system baseplate subunit TssG
PXO_RS13485	1.59981	hypothetical protein
PXO_RS09345	1.60175	N-acetyltransferase
PXO_RS00480	1.61007	glycoside hydrolase family 10 protein
PXO_RS07670	1.61223	class I SAM-dependent methyltransferase
PXO_RS04935	1.61424	gfo/Idh/MocA family oxidoreductase
PXO_RS15610	1.62048	carbohydrate-binding protein
PXO_RS05380	1.62058	hypothetical protein
PXO_RS00340	1.62204	EscS/YscS/HrcS family type III secretion system export apparatus protein
PXO_RS23565	1.62853	hypothetical protein
PXO_RS27370	1.63252	hypothetical protein
PXO_RS06610	1.63815	NADPH-dependent oxidoreductase
PXO_RS21665	1.64504	fasciclin
PXO_RS07155	1.64548	cytochrome o ubiquinol oxidase subunit IV
PXO_RS00330	1.64836	hypothetical protein
PXO_RS07655	1.66542	glycosyl transferase
PXO_RS00775	1.67904	glutamate synthase subunit beta
PXO_RS01800	1.68402	membrane protein
PXO_RS18550	1.68828	cytochrome d ubiquinol oxidase subunit II
PXO_RS23575	1.6975	DUF485 domain-containing protein
PXO_RS15605	1.69936	glycosyl hydrolase family 43
PXO_RS10695	1.70169	IS1595 family transposase
PXO_RS23570	1.70703	hypothetical protein
PXO_RS04395	1.71412	poly-beta-1,6 N-acetyl-D-glucosamine synthase
PXO_RS07480	1.72171	IS5 family transposase
PXO_RS15905	1.7351	undecaprenyl-phosphate glucose phosphotransferase
PXO_RS10670	1.73794	succinate dehydrogenase assembly factor 2 family protein
PXO_RS07320	1.74323	type VI secretion system contractile sheath small subunit
PXO_RS15910	1.74555	polysaccharide biosynthesis protein GumC
PXO_RS08960	1.74754	ribbon-helix-helix protein, CopG family
PXO_RS00350	1.76697	YscQ/HrcQ family type III secretion apparatus protein
PXO_RS14435	1.76865	FAD-dependent oxidoreductase
PXO_RS18045	1.80301	molecular chaperone HtpG
PXO_RS19280	1.80363	TIGR02449 family protein
PXO_RS25065	1.81933	hypothetical protein
PXO_RS00385	1.83022	type III secretion protein HrpB4
PXO_RS04400	1.83626	poly-beta-1,6-N-acetyl-D-glucosamine N-deacetylase PgaB
PXO_RS15395	1.84524	DNA-binding response regulator
PXO_RS03020	1.85059	IS5-like element ISXo1 family transposase
PXO_RS15600	1.87267	S9 family peptidase
PXO_RS14965	1.8922	hypothetical protein
PXO_RS07325	1.89579	type VI secretion system contractile sheath large subunit
PXO_RS18050	1.94422	AraC family transcriptional regulator
PXO_RS21620	1.94442	protease
PXO_RS04925	1.94984	hypothetical protein
PXO_RS00755	1.95849	hypothetical protein
PXO_RS06475	1.96423	membrane protein
PXO_RS06700	1.96757	hypothetical protein
PXO_RS11090	1.97491	aspartate racemase
PXO_RS17470	1.97581	hypothetical protein
PXO_RS03760	1.97584	hypothetical protein
PXO_RS07150	1.9975	cytochrome o ubiquinol oxidase subunit III
